# Supplementary material for: Conserving relics from ancient underground worlds: assessing the influence of cave and landscape features on obligate iron cave dwellers from the Eastern Amazon
Source: PeerJ. 2018 Mar 20;6:e4531. doi: 10.7717/peerj.4531 (PMC5865468; doi:10.7717/peerj.4531)
Supplement: Supplemental Information 3 [file peerj-06-4531-s003.zip]

Archive with 13 entries (12 files):
- SuppInfo/
- SuppInfo/Connectivity_models.R
- SuppInfo/Troglobites_taxa.csv
- SuppInfo/Occurrence_models.R
- SuppInfo/Occurrence_data.csv
- SuppInfo/LanCave_models.R
- SuppInfo/RARmodels.csv
- SuppInfo/Bias_test.R
- SuppInfo/SA_plots.R
- SuppInfo/PCOA.R
- SuppInfo/PMatrix.csv
- SuppInfo/TrogData_final.csv
- SuppInfo/.Rhistory
