# Supplementary material for: Conserving relics from ancient underground worlds: assessing the influence of cave and landscape features on obligate iron cave dwellers from the Eastern Amazon
Source: PeerJ. 2018 Mar 20;6:e4531. doi: 10.7717/peerj.4531 (PMC5865468; doi:10.7717/peerj.4531)
Supplement: Supplemental Information 3 [file peerj-06-4531-s003.zip › SuppInfo/Occurrence_data.csv]

ID	Highland	Long	Lat	Altitude	HP	Slope	Area	Volume	PW	WR	Veg	Det	Root	Guano	Ofez	RB	Car	TTRes	HR	DR	TR	BATPOP	TrogRich	pd.obs	MDS1	MDS2	aff_Xyccarph_sp1	Carajas_paraua	Charinus_carajas	Charinus_orientalis	Circoniscus_buckupi	Cyphoderidae_sp1	Cyphoderidae_sp2	Entomobryidae_sp4	Entomobryomorpha_sp	Isotomidae_sp2	Matta_sp1	Paronellidae_sp4	Pyrgodesmidae_sp1	Systrophiidae_sp1
1	S11D	-50.335147	-6.411949	779	34	0.8	101	152	n	n	y	y	y	y	y	n	n	5	62	42	74	n	3	1850.49998	-1.3017769769	-0.3041373399	n	n	n	n	n	n	n	n	n	n	s	s	n	n
2	S11D	-50.335011	-6.411867	788	24.5	2	53.6	55	n	n	y	y	y	y	n	n	n	4	47	21	58	n	1	790	-1.5946411434	0.1686408311	n	n	n	n	n	n	n	n	n	n	n	s	n	n
3	S11D	-50.333004	-6.411385	810	8.5	2.8	38	122	n	n	y	n	y	y	n	n	n	3	17	16	30	n	1	789.999988	0.1033559356	-0.5981122708	n	n	n	n	n	n	n	n	n	n	n	n	n	n
4	S11D	-50.328384	-6.411207	813	9	2.18	13	7	n	n	y	y	y	n	n	n	n	3	23	23	33	n	1	790	-1.5946411434	0.1686408311	n	n	n	n	n	n	n	n	n	n	n	s	n	n
5	S11D	-50.327688	-6.411089	813	16.2	8	24	13	n	n	y	y	y	n	n	n	n	3	46	42	66	n	2	1488.499988	-1.4858221717	-0.2666683065	n	n	n	n	n	n	n	n	n	n	s	s	n	n
6	S11D	-50.325771	-6.410978	839	10.7	0.6	11	8.8	n	n	y	n	y	n	n	n	n	2	32	20	44	n	1	790	0.1163236777	-0.5676115944	n	n	n	n	n	n	n	s	n	n	n	n	n	n
7	S11D	-50.369153	-6.40603	762	10.2	5.4	15	14	n	n	y	y	y	n	n	n	n	3	12	8	20	n	1	790	-1.5946411434	0.1686408311	n	n	n	n	n	n	n	n	n	n	n	s	n	n
8	S11D	-50.369496	-6.406827	736	14	3.5	32	34.5	n	n	y	y	y	y	y	n	n	5	56	41	76	n	1	790	-1.5946411434	0.1686408311	n	n	n	n	n	n	n	n	n	n	n	s	n	n
9	S11D	-50.36928	-6.406103	759	18	2	45	43	n	n	y	n	y	n	n	n	n	2	25	26	43	n	3	1419.999999	-1.1776889014	-0.0525233075	n	n	n	n	n	n	n	s	n	n	n	s	n	n
10	S11D	-50.369877	-6.405932	751	9.4	1.6	14	20	n	n	y	y	y	n	n	n	n	3	34	21	48	n	2	1488.5	-1.4288483825	0.0546767051	n	n	n	n	n	n	n	n	n	n	n	s	n	n
11	S11D	-50.359637	-6.416466	702	8.8	1.3	7	5	n	n	n	y	y	n	n	n	n	2	41	19	49	n	1	790	-1.5946411434	0.1686408311	n	n	n	n	n	n	n	n	n	n	n	s	n	n
12	S11D	-50.382657	-6.402854	707	58	8.55	246	320	n	n	y	y	y	y	y	n	y	6	109	85	144	y	5	2603.499988	-1.0213350672	-0.3805975934	n	n	n	n	n	n	n	s	n	n	s	s	n	n
13	S11D	-50.369529	-6.409251	668	12.2	1.5	27.6	24	n	n	y	n	y	y	y	n	n	4	29	40	58	n	1	789.999988	0.1033559356	-0.5981122708	n	n	n	n	n	n	n	n	n	n	n	n	n	n
14	S11D	-50.371043	-6.413269	585	10.6	0.1	28	14	n	n	y	n	y	y	y	n	n	4	54	35	72	n	4	2223.833317	-1.0774544609	-0.1328440233	n	n	n	n	n	n	n	n	n	n	n	s	n	n
15	S11D	-50.364321	-6.415848	611	26.4	4	94.8	143	n	y	n	n	y	y	y	n	n	3	70	67	103	y	2	1127	-1.3339751933	-0.1253476397	n	n	n	n	n	n	s	n	n	n	n	s	n	n
16	N4E	-50.161339	-6.040655	662	56	7.2	238	297	y	n	y	y	y	n	y	n	n	4	38	35	59	n	2	1488.499992	-0.8099723131	1.3027323512	n	n	s	n	n	n	n	n	n	n	n	s	n	n
17	N4E	-50.161113	-6.040664	663	40	5.8	173	605	y	n	y	y	y	y	n	n	n	4	38	32	58	n	2	1488.499992	-0.8099723131	1.3027323512	n	n	s	n	n	n	n	n	n	n	n	s	n	n
18	N4E	-50.160987	-6.040682	660	29	2	84	192	n	n	y	y	y	y	y	n	n	5	35	36	58	n	2	1145.000008	-1.4662413259	0.2869615153	n	n	n	n	s	n	n	n	n	n	n	s	n	n
19	N4E	-50.161348	-6.040854	662	42	10	182	510	y	n	y	y	y	n	y	n	n	4	32	40	57	n	1	790	0.17992694	-0.5156838191	n	n	n	n	n	n	n	n	n	n	n	n	n	n
20	N4E	-50.16041	-6.039713	622	27	5.6	100	176	n	n	y	y	y	n	y	n	n	4	69	24	80	n	2	1488.499988	-1.2564824445	0.1633400057	s	n	n	n	n	n	n	n	n	n	n	s	n	n
21	N4E	-50.16032	-6.039577	626	15	7	32	51	y	n	y	n	y	n	n	n	n	2	26	28	40	n	2	1145.000009	-0.0600854663	-0.1978937861	n	n	n	n	s	n	n	n	n	n	n	n	n	n
22	N4E	-50.16032	-6.039505	643	120	9.6	672	2050	n	n	y	y	y	y	y	n	n	5	93	52	119	n	5	2268.566663	-0.7392608849	0.4183869932	n	s	n	n	s	n	n	n	n	n	n	s	n	n
23	N4E	-50.160509	-6.039668	649	21	1.8	82	159	n	n	n	y	y	n	y	n	n	3	34	25	51	n	1	790	0.1163236777	-0.5676115944	n	n	n	n	n	n	n	s	n	n	n	n	n	n
24	N4E	-50.161025	-6.039316	650	75	5.6	348	590	y	n	y	y	y	y	y	n	n	5	50	43	72	n	8	3119.766658	-0.4904437486	0.7697528384	n	n	s	n	s	s	n	n	n	n	n	s	n	n
25	N4E	-50.16098	-6.039235	671	51	6	195	325	n	n	y	y	y	y	y	n	n	5	50	39	68	n	3	1491.000007	-1.2602153667	0.2070242654	n	n	n	n	s	n	n	n	n	n	n	s	n	n
26	N4E	-50.160701	-6.038266	669	24	6	54	70	y	n	y	y	y	n	n	n	n	3	34	30	55	n	1	789.999992	0.6699146231	1.1573175275	n	n	s	n	n	n	n	n	n	n	n	n	n	n
27	N4E	-50.160863	-6.038619	681	88	2.4	290	498	y	n	y	y	y	y	y	y	n	6	53	49	77	n	4	2127.5	-0.6968441822	1.0202519328	n	n	s	n	s	n	n	s	n	n	n	s	n	n
28	N4E	-50.160737	-6.038547	660	102	11	277	522	y	n	y	y	y	y	y	n	n	5	56	38	73	n	3	1843.5	0.2634017723	1.099695874	n	n	s	n	s	s	n	n	n	n	n	n	n	n
29	N4E	-50.160216	-6.03642	662	65	6	238	576	y	n	y	y	y	y	y	n	n	5	62	35	76	n	6	2940.833316	0.4356989403	1.0043731747	s	s	s	n	s	s	n	n	n	n	n	n	n	n
30	N4E	-50.160697	-6.035309	660	30	3.2	102	139	y	n	y	y	y	n	n	n	n	3	41	33	57	n	1	789.999992	0.6699146231	1.1573175275	n	n	s	n	n	n	n	n	n	n	n	n	n	n
31	N4E	-50.160733	-6.034983	638	25	3	54	55	y	y	y	y	y	n	n	n	n	3	34	28	54	n	3	1772.499988	-0.8851744265	0.3641616338	n	s	n	n	n	n	n	s	n	n	n	s	n	n
32	N4E	-50.160752	-6.034793	657	44	2.8	180	429	n	n	y	n	y	y	y	n	n	4	41	41	62	n	1	790.000008	-0.0807217249	-0.1624742432	n	n	n	n	s	n	n	n	n	n	n	n	n	n
33	N4E	-50.160238	-6.034286	609	43	12.2	110	138	y	n	y	y	y	y	y	n	n	5	51	27	63	n	1	790.000008	-0.0807217249	-0.1624742432	n	n	n	n	s	n	n	n	n	n	n	n	n	n
34	N4E	-50.160545	-6.034268	614	41	6.6	164	330	y	n	y	n	y	y	y	n	n	4	47	39	66	n	6	2606.633324	-0.5196490727	0.8406277876	n	n	s	n	n	s	n	n	n	n	n	s	n	n
35	N4E	-50.168171	-6.034235	586	175	12.4	715	1550	y	n	y	y	y	y	y	n	n	5	77	63	109	n	8	3563.83331	-0.2082305788	0.9194395059	s	s	s	n	s	n	n	n	n	n	n	s	n	n
36	N4E	-50.169066	-6.0341	541	65	5.6	216	493	y	n	y	y	y	y	y	n	n	5	57	37	72	n	1	790	-1.5946411434	0.1686408311	n	n	n	n	n	n	n	n	n	n	n	s	n	n
37	N4E	-50.167831	-6.03768	614	162	18	556.8	923	y	n	y	y	y	y	y	n	n	5	62	83	114	y	3	1843.499996	-0.9634764991	0.579080795	n	s	n	n	s	n	n	n	n	n	n	s	n	n
38	N4E	-50.167533	-6.037553	636	25	2.5	81	113.4	y	n	y	y	y	y	y	n	n	5	43	30	55	n	3	1843.5	-0.7792718112	1.2451094181	n	n	s	n	s	n	n	n	n	n	n	s	n	n
39	N4E	-50.161348	-6.040529	647	12	5.7	40	180	y	n	y	n	n	y	n	n	n	2	26	36	52	n	1	789.999988	0.4710686004	0.0945642422	n	s	n	n	n	n	n	n	n	n	n	n	n	n
40	N4E	-50.160463	-6.040591	638	120.4	33	728.1	2184.5	n	n	y	y	y	y	y	n	n	5	54	92	110	n	8	3243.766658	-0.3270685881	0.9619793262	n	s	s	n	s	s	n	n	n	n	n	s	n	n
41	N4E	-50.160708	-6.040076	643	9.3	1.9	14.6	15.8	y	n	y	y	y	n	n	n	n	3	9	33	37	n	1	790.000008	-0.0807217249	-0.1624742432	n	n	n	n	s	n	n	n	n	n	n	n	n	n
42	N4E	-50.160742	-6.035001	641	14.2	1.4	35.6	87.5	y	n	y	n	n	y	y	n	n	3	18	21	32	n	1	789.999992	0.6699146231	1.1573175275	n	n	s	n	n	n	n	n	n	n	n	n	n	n
43	N4E	-50.16117	-6.033256	655	30.6	3.6	82.1	90	y	n	y	y	y	y	y	n	n	5	45	34	58	n	4	2189.499997	-0.8463271038	0.4958568921	n	s	n	n	s	n	n	n	n	n	n	s	n	n
44	N4E	-50.164415	-6.032347	611	14	1.6	16.3	15.4	y	y	y	y	y	n	n	n	n	3	32	26	47	n	3	1473.000001	-1.2298529091	0.1841436216	n	n	n	n	n	s	n	n	n	n	n	s	n	n
45	N4E	-50.164298	-6.032284	612	23.1	1.1	39.7	44.1	y	y	y	y	y	n	y	n	n	4	50	33	66	n	2	1488.499992	-0.8099723131	1.3027323512	n	n	s	n	n	n	n	n	n	n	n	s	n	n
46	N4E	-50.161574	-6.040791	659	15	3	106	218	y	n	y	y	y	n	y	n	n	4	42	40	65	n	3	1411	-1.2445486813	0.1248107756	n	n	n	n	n	s	n	s	n	n	n	s	n	n
47	N4E	-50.160485	-6.038085	675	10	2.5	14	17	y	n	y	y	y	n	y	n	n	4	33	25	49	n	1	790	-0.0208056647	-0.1909254735	n	n	n	n	n	s	n	n	n	n	n	n	n	n
48	N4E	-50.160557	-6.037995	671	14	1.8	23	21	y	n	y	y	y	n	y	n	n	4	27	18	39	n	2	1488.499992	-0.8099723131	1.3027323512	n	n	s	n	n	n	n	n	n	n	n	s	n	n
49	N4E	-50.16097	-6.039913	652	12	1.6	33	66	y	n	y	y	y	n	y	n	n	4	34	34	60	n	2	1145.000008	-1.4662413259	0.2869615153	n	n	n	n	s	n	n	n	n	n	n	s	n	n
50	N4E	-50.160563	-6.034404	626	6.05	2.6	15	17	y	y	y	y	y	y	n	n	n	4	29	24	46	n	5	2170.799985	0.3503405783	0.7152466659	n	n	s	n	n	s	n	n	n	n	n	n	n	n
51	N4E	-50.167701	-6.034532	613	7.4	0.7	15	10	n	n	y	y	y	n	n	n	n	3	16	19	26	n	1	790	-1.5946411434	0.1686408311	n	n	n	n	n	n	n	n	n	n	n	s	n	n
52	N4E	-50.169211	-6.033892	577	6.6	2.9	18	18	y	n	y	y	n	n	n	n	n	2	13	18	25	n	1	790	-0.0208056647	-0.1909254735	n	n	n	n	n	s	n	n	n	n	n	n	n	n
53	N4E	-50.166882	-6.032216	577	10	3.2	26.4	27	y	n	y	y	y	y	n	n	n	4	39	29	55	n	1	790	-1.5946411434	0.1686408311	n	n	n	n	n	n	n	n	n	n	n	s	n	n
54	N4E	-50.163981	-6.032374	611	15	6.1	71.2	97	y	n	y	y	y	y	n	n	n	4	51	49	78	n	4	2180.5	-0.7378077795	1.1680760637	n	n	s	n	s	s	n	n	n	n	n	s	n	n
55	N4E	-50.167883	-6.039481	630	35	1	112	196	y	n	y	y	y	y	y	n	n	5	40	51	69	n	7	3320.499988	-0.4840034172	0.831183005	s	n	s	n	s	s	n	s	n	n	n	s	n	n
56	N4E	-50.153859	-6.033923	440	41	3.5	156.5	247.5	y	n	y	y	y	y	n	n	n	4	51	58	81	n	5	2542.499988	-0.4546770392	1.2779342226	n	s	s	n	s	s	n	n	n	n	n	s	n	n
57	N4E	-50.154618	-6.03406	429	12.5	4	59	105	y	n	y	y	y	n	n	n	n	3	33	35	56	n	1	789.999992	0.6699146231	1.1573175275	n	n	s	n	n	n	n	n	n	n	n	n	n	n
58	N4E	-50.151404	-6.032382	378	20	3	69	165	y	y	y	y	y	n	n	n	n	3	23	50	60	n	1	790	-1.5946411434	0.1686408311	n	n	n	n	n	n	n	n	n	n	n	s	n	n
59	N4E	-50.151656	-6.033142	398	11.5	1.3	41	45.5	y	n	y	y	y	n	n	n	n	3	38	40	63	n	1	789.999988	0.4710686004	0.0945642422	n	s	n	n	n	n	n	n	n	n	n	n	n	n
60	N4E	-50.15107	-6.032336	382	29.5	6.5	145.5	195.5	y	n	y	y	y	n	y	n	n	4	39	42	62	n	2	1488.499992	-0.8099723131	1.3027323512	n	n	s	n	n	n	n	n	n	n	n	s	n	n
61	N4E	-50.151097	-6.032119	361	78	4	662	1496	y	y	y	n	n	y	y	n	n	3	15	42	48	n	4	2196.499979	-0.3741943636	1.2704956321	n	s	s	n	n	n	n	n	n	n	n	s	n	n
62	N4E	-50.153283	-6.032493	401	33	9.5	547.5	1124.5	y	n	y	y	y	y	y	n	n	5	85	54	107	n	2	1488.499992	-0.8099723131	1.3027323512	n	n	s	n	n	n	n	n	n	n	n	s	n	n
63	N4E	-50.153861	-6.03272	430	9	6	93.5	110	y	y	y	y	y	n	y	n	n	4	45	38	64	n	1	789.999992	0.6699146231	1.1573175275	n	n	s	n	n	n	n	n	n	n	n	n	n	n
64	N4E	-50.154006	-6.032684	428	114.5	7.5	561	831	y	y	y	y	y	y	y	n	n	5	78	67	104	n	3	1843.5	-0.7792718112	1.2451094181	n	n	s	n	s	n	n	n	n	n	n	s	n	n
65	N4E	-50.154141	-6.032784	436	50	6.5	207	358	y	n	y	y	y	y	y	n	n	5	86	86	126	n	6	2610.799982	-0.3407326898	1.0837302783	n	s	s	n	s	n	n	n	n	n	n	s	n	n
66	N4E	-50.156164	-6.033447	451	94	2	347	400	y	n	y	y	y	y	n	n	n	4	60	47	81	n	6	2826.499988	-0.4165574051	1.1068894256	n	s	s	n	s	s	n	s	n	n	n	s	n	n
67	N4E	-50.150736	-6.031557	364	30	2.5	82	131	n	n	y	y	y	y	y	n	n	5	39	51	63	n	1	789.999992	0.6699146231	1.1573175275	n	n	s	n	n	n	n	n	n	n	n	n	n	n
68	N4E	-50.151221	-6.033494	403	13	3	132	149	y	n	y	y	y	n	y	n	n	4	45	21	53	n	1	790	-1.5946411434	0.1686408311	n	n	n	n	n	n	n	n	n	n	n	s	n	n
69	N4E	-50.15124	-6.033078	412	21.5	4.1	120.5	163	y	n	y	y	y	y	y	n	n	5	52	47	69	n	3	1850.49998	-0.4506523036	1.4238620681	n	s	s	n	n	n	n	n	n	n	n	s	n	n
70	N4E	-50.151574	-6.033133	397	10	4	43.5	36.5	y	n	y	y	y	n	n	n	n	3	32	30	48	n	1	789.999992	0.6699146231	1.1573175275	n	n	s	n	n	n	n	n	n	n	n	n	n	n
71	N4E	-50.151791	-6.033332	400	46.5	3.5	212	257	y	n	y	y	y	y	y	n	n	5	52	30	60	n	3	1825.499992	-0.745777904	1.2174204792	n	n	s	n	n	s	n	n	n	n	n	s	n	n
72	N4E	-50.151601	-6.033259	392	13	3.5	53.5	59.5	y	n	y	y	y	y	n	n	n	4	34	32	51	n	6	2856.833308	-0.2634888498	1.1080326718	s	s	s	n	n	s	n	n	n	n	n	s	n	n
73	N4E	-50.156327	-6.033411	450	21	1.3	36	33	y	n	y	n	y	n	n	n	n	2	12	30	38	n	4	2205.499988	-0.4576362385	1.349895246	n	s	s	n	s	n	n	n	n	n	n	s	n	n
74	N4E	-50.156616	-6.033376	462	17.5	2.5	57	66	y	n	y	y	y	n	n	n	n	3	42	35	59	n	1	789.999992	0.6699146231	1.1573175275	n	n	s	n	n	n	n	n	n	n	n	n	n	n
75	N4E	-50.154058	-6.033896	441	10	2	32	28	n	n	y	y	y	n	n	n	n	3	25	41	54	n	1	789.999988	0.4710686004	0.0945642422	n	s	n	n	n	n	n	n	n	n	n	n	n	n
76	N4E	-50.157491	-6.034462	482	36.5	2.8	85.5	130	y	n	y	n	y	y	n	n	n	3	70	48	80	n	4	2180.5	-0.7378077795	1.1680760637	n	n	s	n	s	s	n	n	n	n	n	s	n	n
77	N4E	-50.160778	-6.035264	662	15.5	1.7	41	65	y	n	y	n	y	y	n	n	n	3	36	36	54	n	2	1488.499988	-1.0335170229	0.5347548333	n	s	n	n	n	n	n	n	n	n	n	s	n	n
78	N4E	-50.150563	-6.032914	379	7.5	1.5	15.5	14	y	n	y	y	y	n	n	n	n	3	28	32	45	n	2	1488.499992	-0.8099723131	1.3027323512	n	n	s	n	n	n	n	n	n	n	n	s	n	n
79	N4E	-50.151142	-6.032137	373	21.5	3.5	87.5	104	y	y	y	y	y	y	n	n	n	4	24	19	36	n	1	789.999992	0.6699146231	1.1573175275	n	n	s	n	n	n	n	n	n	n	n	n	n	n
80	N4E	-50.152161	-6.033387	402	32	3.5	130	145	y	n	y	y	y	n	n	n	n	3	65	51	87	n	6	2860.499995	-0.5788597092	0.9189117228	n	n	s	n	s	s	n	n	n	n	n	s	n	n
81	N4E	-50.159027	-6.039982	588	66	4.5	500	1375	y	n	y	y	y	y	y	n	n	5	76	85	114	y	4	2109.499992	-0.6634820869	0.9971720858	n	n	s	n	n	s	n	s	n	n	n	s	n	n
82	N4E	-50.158964	-6.039892	575	45.5	3.5	150	247	n	n	y	y	y	y	n	n	y	5	47	61	80	n	1	790	-1.5946411434	0.1686408311	n	n	n	n	n	n	n	n	n	n	n	s	n	n
83	N4E	-50.159262	-6.040236	585	81.5	7.6	363	534	n	n	y	y	y	y	y	n	n	5	58	61	95	n	3	1825.499992	-0.745777904	1.2174204792	n	n	s	n	n	s	n	n	n	n	n	s	n	n
84	N4WS	-50.194868	-6.073098	523	22	6.4	108.8	340	y	n	y	n	y	n	n	n	y	3	17	17	27	n	1	790	-1.5946411434	0.1686408311	n	n	n	n	n	n	n	n	n	n	n	s	n	n
85	N4WS	-50.195184	-6.072999	499	24.9	6.3	100.4	112	y	n	y	n	y	n	y	n	n	3	25	25	37	n	2	1145.000008	-1.4662413259	0.2869615153	n	n	n	n	s	n	n	n	n	n	n	s	n	n
86	N4WS	-50.195654	-6.072927	452	58.4	7	199.9	265	y	n	y	y	y	y	y	n	n	5	43	70	94	n	6	3036.499988	-0.3989968274	1.163109297	n	s	s	n	s	s	n	n	n	n	n	s	n	n
87	N4WS	-50.19385	-6.077085	599	34	8	352.8	779	y	n	y	y	y	n	y	n	y	5	35	45	65	n	2	1488.499992	-0.8099723131	1.3027323512	n	n	s	n	n	n	n	n	n	n	n	s	n	n
88	N4WS	-50.195105	-6.089778	682	79	9.2	454.1	1004	y	n	y	y	y	y	y	n	y	6	70	64	95	y	3	1834.499987	0.4268830672	0.9424014565	n	n	s	n	n	s	n	n	n	n	n	n	n	n
89	N4WS	-50.195457	-6.090005	667	62	10.8	451	817	y	n	y	y	y	y	y	n	n	5	48	39	68	n	1	790	-0.0208056647	-0.1909254735	n	n	n	n	n	s	n	n	n	n	n	n	n	n
90	N4WS	-50.19425	-6.06947	548	31.65	3.4	122	283	y	n	y	y	y	y	n	n	n	4	32	26	49	n	1	789.999992	0.6699146231	1.1573175275	n	n	s	n	n	n	n	n	n	n	n	n	n	n
91	N4WS	-50.196422	-6.067076	530	24.8	3.2	44.2	77	y	n	y	y	y	n	y	n	n	4	30	31	51	n	1	789.999992	0.6699146231	1.1573175275	n	n	s	n	n	n	n	n	n	n	n	n	n	n
92	N4WS	-50.190151	-6.066804	681	63	4.4	194	397	y	n	y	y	y	y	y	n	n	5	46	49	75	n	5	2526.499995	-0.6537160309	1.0412444274	n	n	s	n	s	s	n	n	n	n	n	s	n	n
93	N4WS	-50.189494	-6.065356	705	27	1.6	59	53	y	n	y	y	y	n	y	n	n	4	22	32	47	n	1	790.000008	-0.0807217249	-0.1624742432	n	n	n	n	s	n	n	n	n	n	n	n	n	n
94	N4WS	-50.189826	-6.06684	688	372	20.2	1420	2315	y	n	y	y	y	y	y	n	n	5	96	64	124	y	7	3120.833316	-0.4964450916	0.8330636092	n	s	s	n	s	s	n	n	n	n	s	s	n	n
95	N4WS	-50.19404	-6.07695	589	15.75	6.7	64.4	90	n	n	y	n	y	y	n	n	n	3	25	24	40	n	1	790	-1.5946411434	0.1686408311	n	n	n	n	n	n	n	n	n	n	n	s	n	n
96	N4WS	-50.194212	-6.076661	568	35.4	7.2	122.4	199	y	n	y	y	y	n	n	n	n	3	18	34	43	n	2	1488.499988	-1.0335170229	0.5347548333	n	s	n	n	n	n	n	n	n	n	n	s	n	n
97	N4WS	-50.183786	-6.07499	723	10	4	120	197	n	n	y	n	y	n	y	n	n	3	32	25	50	n	1	790	0.1163236777	-0.5676115944	n	n	n	n	n	n	n	s	n	n	n	n	n	n
98	N4WS	-50.191909	-6.063496	675	13.8	7.8	32.8	35	n	n	y	n	y	n	n	n	n	2	17	21	34	n	1	790	-1.5946411434	0.1686408311	n	n	n	n	n	n	n	n	n	n	n	s	n	n
99	N4WS	-50.190984	-6.065593	622	23.2	3.5	37.1	55	n	n	y	y	y	n	n	n	n	3	24	25	42	n	1	789.999992	0.6699146231	1.1573175275	n	n	s	n	n	n	n	n	n	n	n	n	n	n
100	N4WS	-50.191427	-6.06554	605	23.4	2.8	18.9	41	y	n	y	n	y	n	y	n	n	3	24	32	47	n	1	789.999988	0.2692186771	-0.3996912341	s	n	n	n	n	n	n	n	n	n	n	n	n	n
101	N4WS	-50.191611	-6.063713	646	57.9	7.9	324.6	983	n	n	y	n	y	n	n	n	n	2	23	7	27	n	1	789.999992	0.6699146231	1.1573175275	n	n	s	n	n	n	n	n	n	n	n	n	n	n
102	N4WS	-50.19094	-6.06525	641	32.3	7.8	63	107	y	n	y	n	y	y	y	n	n	4	24	26	44	n	1	789.999992	0.6699146231	1.1573175275	n	n	s	n	n	n	n	n	n	n	n	n	n	n
103	N4WS	-50.190621	-6.066841	641	8.3	4.5	13.2	18	n	n	y	y	y	n	y	n	n	4	15	23	33	n	3	1825.499992	-0.745777904	1.2174204792	n	n	s	n	n	s	n	n	n	n	n	s	n	n
104	N4WS	-50.19258	-6.068011	612	32.8	1.4	78.5	71	n	n	y	y	y	n	y	n	n	4	32	37	55	n	3	1834.499987	-0.6831816355	1.1201138021	n	n	s	n	n	n	n	n	n	n	n	s	n	n
105	N4WS	-50.190153	-6.065538	665	24.5	4.2	70.7	88	y	n	y	n	y	y	n	n	n	3	26	26	42	n	3	1834.499987	-0.6887186583	1.1258276022	n	n	s	n	n	n	n	n	n	n	n	s	n	n
106	N4WS	-50.182271	-6.085281	616	6.4	2.8	13.6	23	n	n	y	n	y	n	n	n	n	2	22	30	43	n	1	790	-0.0208056647	-0.1909254735	n	n	n	n	n	s	n	n	n	n	n	n	n	n
107	N4WS	-50.182058	-6.112435	693	9	2	19.5	27	n	n	y	n	y	n	n	n	n	2	31	34	53	n	2	1145.000008	-1.4662413259	0.2869615153	n	n	n	n	s	n	n	n	n	n	n	s	n	n
108	N4WS	-50.194512	-6.075666	579	16.5	6.2	41.9	50	n	n	y	y	y	n	n	n	n	3	36	37	60	n	2	1488.499988	-1.0335170229	0.5347548333	n	s	n	n	n	n	n	n	n	n	n	s	n	n
109	N4WS	-50.194012	-6.077484	583	25	9.9	92.9	140	y	n	y	n	y	n	y	n	y	4	20	32	45	n	1	790	0.0764680337	-0.53943907	n	n	n	n	n	n	n	n	n	n	n	n	n	n
110	N4WS	-50.193269	-6.079002	620	20.5	4.8	122.2	179	y	y	y	n	y	y	n	n	y	4	51	40	77	n	1	790	-1.5946411434	0.1686408311	n	n	n	n	n	n	n	n	n	n	n	s	n	n
111	N4WS	-50.194928	-6.087435	694	10	0.91	14	13	y	n	y	n	y	n	n	n	n	2	17	12	23	n	1	790	-1.5946411434	0.1686408311	n	n	n	n	n	n	n	n	n	n	n	s	n	n
112	N4WS	-50.196157	-6.080933	609	77	5.98	291.5	565	y	n	y	y	y	y	y	n	y	6	70	66	106	n	1	790.000008	-0.0807217249	-0.1624742432	n	n	n	n	s	n	n	n	n	n	n	n	n	n
113	N4WS	-50.191511	-6.076268	644	25.5	0.9	68	61.5	y	y	y	n	y	y	n	n	n	3	33	37	55	n	4	1532.299994	-1.067768716	0.1561036724	n	n	n	n	n	s	n	n	n	n	n	s	n	n
114	N4WS	-50.191393	-6.076259	633	24	3.23	58	94.5	y	n	y	n	y	n	n	n	n	2	39	25	49	n	2	1145.000008	-1.4662413259	0.2869615153	n	n	n	n	s	n	n	n	n	n	n	s	n	n
115	N4WS	-50.194614	-6.073694	559	26.5	2.34	67	84	y	n	y	n	y	n	n	n	n	2	34	35	58	n	1	790	-1.5946411434	0.1686408311	n	n	n	n	n	n	n	n	n	n	n	s	n	n
116	N4WS	-50.190519	-6.098554	698	12.5	1.69	23	16.5	y	n	y	n	y	n	n	n	n	2	20	13	31	n	1	789.999992	0.6699146231	1.1573175275	n	n	s	n	n	n	n	n	n	n	n	n	n	n
117	N4WS	-50.194104	-6.076181	586	13.5	4.17	58	59.5	y	n	y	y	y	n	n	n	n	3	41	30	56	n	3	1834.499987	-0.6887186583	1.1258276022	n	n	s	n	n	n	n	n	n	n	n	s	n	n
118	N4WS	-50.195696	-6.081421	638	27	12.3	78	129	y	n	y	y	y	y	y	n	n	5	46	54	78	n	2	1488.499992	0.5661251165	0.8725341051	n	n	s	n	n	n	n	s	n	n	n	n	n	n
119	N4WS	-50.19203	-6.073103	584	216	12.14	707.5	1698	y	y	y	y	y	y	y	n	n	5	49	53	75	y	8	3467.833311	-0.2050450989	0.9227737669	s	s	s	n	s	n	n	n	n	n	n	s	n	n
120	N4WS	-50.191822	-6.073365	580	11	1.1	12	21.5	y	n	y	n	y	n	n	n	n	2	15	18	26	n	2	1145.000008	-1.4662413259	0.2869615153	n	n	n	n	s	n	n	n	n	n	n	s	n	n
121	N4WS	-50.194408	-6.072021	555	14	1	20.7	22.6	y	n	y	n	y	n	n	n	n	2	16	16	27	n	2	1488.499988	-1.2564824445	0.1633400057	s	n	n	n	n	n	n	n	n	n	n	s	n	n
122	N4WS	-50.195239	-6.096806	675	10.6	1.3	16.7	9.2	y	n	y	y	y	n	y	n	n	4	23	30	41	n	1	789.999992	0.6699146231	1.1573175275	n	n	s	n	n	n	n	n	n	n	n	n	n	n
123	N4WS	-50.190013	-6.074456	616	126	16.86	432.5	878	y	n	y	n	y	y	y	n	n	4	74	61	98	y	3	1472.999992	-1.2278187338	0.1850216204	n	n	n	n	n	s	n	n	n	n	n	s	n	n
124	N4WS	-50.194134	-6.07401	585	89	3.21	293	580	y	n	y	n	y	y	y	n	n	4	58	38	73	n	8	3623.833317	-0.3104218622	0.9649787378	n	s	s	n	s	s	n	n	n	n	n	s	n	n
125	N4WS	-50.189706	-6.074664	631	31.5	1.67	102.5	132	y	n	y	n	y	y	y	n	n	4	48	43	64	n	3	1825.499992	-0.745777904	1.2174204792	n	n	s	n	n	s	n	n	n	n	n	s	n	n
126	N4WS	-50.18882	-6.074753	669	24.5	3.16	63	92	y	n	y	n	y	y	y	n	n	4	29	24	42	n	3	1843.499996	0.0932665535	0.3728101122	n	s	n	n	s	s	n	n	n	n	n	n	n	n
127	N4WS	-50.191194	-6.076159	642	18.7	3.21	42	31.4	y	n	y	n	y	n	y	n	y	4	39	43	65	n	3	1825.499992	-0.745777904	1.2174204792	n	n	s	n	n	s	n	n	n	n	n	s	n	n
128	N5	-50.129641	-6.086492	666	15.5	0.3	28	39.99	y	n	NA	NA	NA	NA	NA	NA	NA	NA	24	NA	NA	n	1	789.999996	0.17992694	-0.5156838191	n	n	n	n	n	n	n	n	n	n	n	n	n	n
129	N5	-50.129868	-6.086104	667	126	13	643	913	n	y	NA	NA	NA	NA	NA	NA	NA	NA	51	NA	NA	n	1	790.000001	0.1628732213	-0.4931471581	n	n	n	n	n	n	n	n	n	n	n	n	n	n
130	N5	-50.13048	-6.08179	712	80	11	307	502	y	n	NA	NA	NA	NA	NA	NA	NA	NA	28	NA	NA	n	1	790.000008	-0.0807217249	-0.1624742432	n	n	n	n	s	n	n	n	n	n	n	n	n	n
131	N5	-50.125576	-6.09128	684	16	3	27	31.84	y	y	y	y	y	n	n	n	n	3	19	30	40	n	1	789.999992	0.6699146231	1.1573175275	n	n	s	n	n	n	n	n	n	n	n	n	n	n
132	N5	-50.13496	-6.105433	587	27	1.2	67	122.87	y	n	y	y	y	y	n	n	n	4	24	51	61	n	2	1151.99998	0.8172645801	1.3418600015	n	s	s	n	n	n	n	n	n	n	n	n	n	n
133	N5	-50.134399	-6.105884	578	56	1.3	95	128.71	n	n	y	n	y	n	y	n	n	3	23	48	58	n	3	1393.333308	0.7962093383	1.1721715357	s	s	s	n	n	n	n	n	n	n	n	n	n	n
134	N5	-50.133767	-6.105928	598	36	8	181	393.95	y	n	y	y	y	y	n	n	n	4	22	63	70	n	2	1127	-1.4348203185	0.2674899205	n	n	n	n	n	s	n	n	n	n	n	s	n	n
135	N5	-50.133541	-6.106027	590	44	1	155	227.89	y	n	y	y	y	y	y	n	n	5	24	63	70	n	6	2862.833324	-0.6024433539	0.3652400004	s	s	n	n	s	n	n	s	n	n	n	s	n	n
136	N5	-50.132781	-6.106189	622	58	7	254	487.03	y	y	y	y	y	y	y	n	n	5	32	92	103	n	9	3896.69998	-0.2934348204	0.9111188821	n	s	s	n	s	s	n	n	n	n	n	s	n	n
137	N5	-50.131724	-6.106359	640	62	1	297	552.93	y	n	y	y	y	y	y	n	n	5	20	75	79	n	9	3843.69998	-0.261373547	0.7922828692	n	s	s	n	s	n	n	s	n	n	n	s	n	n
138	N5	-50.131787	-6.106079	648	79	2	191	332.33	y	n	y	y	y	y	y	n	y	6	29	76	87	n	7	3165.499982	-0.3520590044	1.0641444296	n	s	s	n	s	s	n	n	n	n	n	s	n	n
139	N5	-50.13009	-6.105334	713	104	11	452	1104.9	n	n	y	y	y	y	y	n	n	5	26	82	88	n	5	2426.699989	-0.7202371199	0.402224561	n	s	n	n	s	n	n	n	n	n	n	s	n	n
140	N5	-50.125719	-6.1035	680	98	8	540	1373.08	n	y	y	y	y	y	y	n	n	5	22	87	92	n	2	1127	-1.4348203185	0.2674899205	n	n	n	n	n	s	n	n	n	n	n	s	n	n
141	N5	-50.134192	-6.105694	591	36	0.8	68	108.22	y	n	y	n	y	n	n	n	n	2	21	37	46	n	1	789.999988	0.4710686004	0.0945642422	n	s	n	n	n	n	n	n	n	n	n	n	n	n
142	N5	-50.133993	-6.105766	615	53	8	241	427.74	n	n	y	n	y	n	y	n	n	3	17	80	87	n	5	2551.499987	0.4055902951	1.1027671888	n	s	s	n	s	s	n	n	n	n	n	n	n	n
143	N5	-50.133876	-6.105494	610	32	2.9	113	250.28	y	n	y	y	y	y	y	n	n	5	20	45	53	n	1	789.999995	0.1774282571	-0.5069103306	n	n	n	n	n	n	n	n	n	n	n	n	n	n
144	N5	-50.127906	-6.086689	702	43	5	63	95.53	y	n	y	y	y	y	y	n	n	5	27	35	52	n	6	3020.499995	-0.7145472548	0.4930950815	n	s	n	n	s	s	n	n	n	n	n	s	n	n
145	N5	-50.127354	-6.087285	670	26	2	49	67.84	y	n	y	n	y	y	n	n	n	3	26	36	50	n	4	2189.500009	-1.1143835493	0.1758589808	n	n	n	n	s	n	n	n	n	n	n	s	n	n
146	N5	-50.12691	-6.087772	655	64	3	246	443.14	y	n	y	y	y	y	y	n	n	5	17	41	49	n	5	2683.499995	-0.7326644289	0.4508274214	n	s	n	n	s	n	n	n	n	n	n	s	n	n
147	N5	-50.126367	-6.087989	663	285	30	655	1119.42	n	n	y	y	y	y	y	n	n	5	27	70	82	n	12	4679.966648	-0.3404187635	0.5195496784	n	s	s	n	s	s	n	s	n	n	s	s	n	n
148	N5	-50.126223	-6.08816	646	33	11	169	500.37	y	n	y	y	y	n	y	n	n	4	16	33	42	n	4	2344.499988	0.5323550772	1.1335057853	n	s	s	n	s	n	n	n	n	n	n	n	n	n
149	N5	-50.126126	-6.091941	655	26.5	2.93	32	19	y	y	y	n	y	n	n	n	n	2	15	12	22	n	1	790.000001	0.159162254	-0.5002070121	n	n	n	n	n	n	n	n	n	n	n	n	n	n
150	N5	-50.127643	-6.087005	683	15	4.69	25	34	y	n	y	n	y	n	n	n	n	2	20	26	34	n	4	2337.5	-0.6847412323	1.1006814771	n	n	s	n	s	n	n	n	n	n	n	s	n	n
151	N5	-50.127517	-6.087041	673	68	7.41	184.5	353.5	y	n	y	n	y	y	y	n	n	4	31	34	53	n	4	2180.499996	-0.8766004314	0.4584249982	n	s	n	n	s	n	n	n	n	n	n	s	n	n
152	N5	-50.125671	-6.08872	669	13	4.26	38	53	y	n	y	n	y	n	y	n	n	3	15	19	28	n	1	790	-1.5946411434	0.1686408311	n	n	n	n	n	n	n	n	n	n	n	s	n	n
153	N5	-50.119932	-6.088865	681	233	12.93	1198	2995	y	n	y	y	y	y	y	n	y	6	50	49	74	n	4	2337.499997	0.1895860074	0.1718726045	n	s	n	n	s	n	n	n	n	n	n	n	n	n
154	N5	-50.119313	-6.09155	632	15	2.21	28	69	y	n	y	y	y	n	n	n	y	4	30	28	47	n	1	789.999988	0.4710686004	0.0945642422	n	s	n	n	n	n	n	n	n	n	n	n	n	n
155	N5	-50.119347	-6.093061	680	26	1.92	98	210	y	n	y	y	y	y	n	n	y	5	33	36	51	n	1	790	-1.5946411434	0.1686408311	n	n	n	n	n	n	n	n	n	n	n	s	n	n
156	N5	-50.135078	-6.10518	587	28.5	5.81	44.5	55	y	y	y	n	y	n	n	n	n	2	16	20	34	n	1	789.999992	0.6699146231	1.1573175275	n	n	s	n	n	n	n	n	n	n	n	n	n	n
157	N5	-50.130405	-6.105787	654	14.5	1.07	24.5	14.5	y	n	y	n	y	n	n	n	y	3	30	45	59	n	2	1488.499988	-1.4858221717	-0.2666683065	n	n	n	n	n	n	n	n	n	n	s	s	n	n
158	N5	-50.131642	-6.106558	657	11	1	14	9	y	n	y	n	y	n	n	n	n	2	15	20	29	n	1	789.999995	0.1745688167	-0.5059919459	n	n	n	n	n	n	n	n	n	n	n	n	n	n
159	N5	-50.132925	-6.106388	602	224	16	884	1779	y	n	y	y	y	y	y	n	n	5	56	59	88	n	11	4443.99998	-0.2629502686	0.7413277792	n	s	s	n	s	s	n	n	n	n	n	s	n	n
160	N5	-50.133522	-6.10648	574	11	1.4	19	10	y	n	y	n	y	n	n	n	n	2	20	21	33	n	1	789.999988	0.4710686004	0.0945642422	n	s	n	n	n	n	n	n	n	n	n	n	n	n
161	N5	-50.133839	-6.10563	602	26	0.6	63	82	n	n	y	n	y	n	n	n	n	2	26	33	49	n	1	789.999995	0.17992694	-0.5156838191	n	n	n	n	n	n	n	n	n	n	n	n	n	n
162	N5	-50.134353	-6.106246	556	18	0.5	42	52	n	n	y	y	y	n	n	n	n	3	24	32	44	n	1	789.999988	0.4710686004	0.0945642422	n	s	n	n	n	n	n	n	n	n	n	n	n	n
163	N5	-50.133829	-6.106372	565	5.6	0.4	43	67	n	n	y	n	y	n	y	n	n	3	19	18	30	n	1	789.999988	0.4710686004	0.0945642422	n	s	n	n	n	n	n	n	n	n	n	n	n	n
164	N5	-50.134036	-6.107105	581	40	2.2	155	133	y	y	y	y	y	y	n	n	n	4	57	64	91	n	1	790	-1.5946411434	0.1686408311	n	n	n	n	n	n	n	n	n	n	n	s	n	n
165	N5	-50.133682	-6.107764	525	21	1.6	55	62	y	n	y	y	y	n	n	n	n	3	23	22	39	n	1	790	-0.0208056647	-0.1909254735	n	n	n	n	n	s	n	n	n	n	n	n	n	n
166	N5	-50.13332	-6.108189	533	90	2	435	730	n	n	y	y	y	y	y	n	n	5	60	64	93	n	3	1822.499996	0.2264094015	0.2089075256	n	s	n	n	s	n	n	n	n	n	n	n	n	n
167	N5	-50.133456	-6.108035	483	7.6	1.4	18	12	n	n	y	y	y	n	n	n	n	3	30	23	43	n	1	789.999988	0.4710686004	0.0945642422	n	s	n	n	n	n	n	n	n	n	n	n	n	n
168	N5	-50.132913	-6.108315	515	61	7	183	418	y	y	y	y	y	y	y	n	n	5	48	43	70	n	2	1488.499988	0.3913665301	-0.0372950727	n	s	n	n	n	n	n	s	n	n	n	n	n	n
169	N5	-50.13295	-6.108188	531	15	1	22	18	n	n	y	y	y	n	n	n	n	3	31	36	54	n	2	1488.499988	-1.0335170229	0.5347548333	n	s	n	n	n	n	n	n	n	n	n	s	n	n
170	N5	-50.132939	-6.108894	531	30	1	192	565	y	y	y	n	y	y	n	n	y	4	36	39	59	n	3	1843.499992	-0.6816495149	1.1151988421	n	n	s	n	n	n	n	n	n	n	n	s	n	n
171	N5	-50.132334	-6.109218	528	19	1.6	23	20	y	n	y	n	y	n	n	n	n	2	30	20	47	n	1	789.999992	0.6699146231	1.1573175275	n	n	s	n	n	n	n	n	n	n	n	n	n	n
172	N5	-50.134797	-6.105613	599	15	0.6	23	23	y	n	y	n	y	n	n	n	n	2	11	15	24	n	1	790	-1.5946411434	0.1686408311	n	n	n	n	n	n	n	n	n	n	n	s	n	n
173	N5	-50.135421	-6.105343	562	18	2.2	32	16	y	y	y	n	y	n	n	n	n	2	27	30	42	n	3	1850.49998	0.6202994307	1.2724059521	n	s	s	n	n	s	n	n	n	n	n	n	n	n
174	N5	-50.135776	-6.103824	596	221	13.6	666	1007	y	n	y	y	y	y	y	n	y	6	128	131	179	y	8	3315.799981	0.3667974637	0.769532273	n	s	s	n	s	s	n	n	n	n	n	n	n	n
175	N5	-50.135795	-6.10358	602	21	1.6	32	28	n	n	y	n	y	n	y	n	n	3	31	31	47	n	1	789.999988	0.4710686004	0.0945642422	n	s	n	n	n	n	n	n	n	n	n	n	n	n
176	N5	-50.13569	-6.101354	638	12	1.4	27	22	y	n	y	y	y	n	n	n	n	3	46	40	70	n	2	849.299994	0.1766267387	-0.491691056	n	n	n	n	n	n	n	n	n	n	n	n	n	n
177	N5	-50.1356	-6.101237	653	6	0.5	18	15	n	y	y	y	y	n	n	n	n	3	37	34	58	n	2	1127	-1.4348203185	0.2674899205	n	n	n	n	n	s	n	n	n	n	n	s	n	n
178	N5	-50.134785	-6.101887	649	48	0.4	113	156	y	n	y	y	y	n	y	n	n	4	43	43	66	n	4	2278.499981	0.6628844854	0.9810836571	n	s	s	n	n	n	n	n	n	n	n	n	n	n
179	N5	-50.13513	-6.100784	632	20	0.6	40	36	y	y	y	y	y	y	n	n	n	4	30	36	53	n	1	790	-0.0208056647	-0.1909254735	n	n	n	n	n	s	n	n	n	n	n	n	n	n
180	N5	-50.135094	-6.100838	628	44	2.2	148	101	y	y	y	y	y	y	y	n	n	5	86	64	107	n	7	3225.499983	0.3004194437	0.7920790863	n	s	s	n	s	s	n	s	n	n	n	n	n	n
181	N5	-50.133991	-6.100954	676	32	3	88	88	y	n	y	n	y	n	n	n	n	2	61	48	85	n	4	2091.833316	0.3473815347	0.8221395547	n	s	s	n	s	n	n	n	n	n	s	n	n	n
182	N5	-50.133728	-6.09085	615	11	0.6	26	64	y	n	y	n	y	n	n	n	n	2	25	59	70	n	1	790	-0.0208056647	-0.1909254735	n	n	n	n	n	s	n	n	n	n	n	n	n	n
183	N5	-50.139007	-6.101007	588	4	0.3	21	60	n	n	y	n	y	n	n	n	n	2	19	10	25	n	1	790	0.1163236777	-0.5676115944	n	n	n	n	n	n	n	s	n	n	n	n	n	n
184	N5	-50.137495	-6.102533	583	25	6	99	192	y	n	y	n	y	y	y	n	n	4	38	42	65	n	1	789.999988	-0.118611696	-0.9442322517	n	n	n	n	n	n	n	n	n	n	s	n	n	n
185	N5	-50.137305	-6.102678	578	38	1.4	57	65	y	y	y	y	y	y	n	n	n	4	53	49	75	n	2	1488.499988	0.2702020692	0.2625793911	n	s	n	n	n	s	n	n	n	n	n	n	n	n
186	N5	-50.13716	-6.102958	578	6	0.6	22	24	y	n	y	n	y	n	n	n	n	2	20	15	30	n	1	790	0.1163236777	-0.5676115944	n	n	n	n	n	n	n	s	n	n	n	n	n	n
187	N5	-50.136912	-6.105499	548	11	2.6	29	34	y	y	y	y	y	y	y	n	n	5	18	18	28	n	1	790	-0.0208056647	-0.1909254735	n	n	n	n	n	s	n	n	n	n	n	n	n	n
188	N5	-50.126658	-6.086985	716	99.9	7.8	484.6	1030	n	n	y	n	y	y	y	n	n	4	64	78	101	n	9	3900.833316	-0.2366623068	0.8414198012	s	s	s	n	s	n	n	n	n	n	n	s	n	n
189	N5M1	-50.135047	-6.113338	623	19.5	3.04	42	60	y	y	y	y	y	n	n	n	n	3	49	34	70	n	2	1431.999988	0.2898253873	-0.422257446	s	n	n	n	n	n	n	n	n	n	n	n	n	n
190	N5M1	-50.135501	-6.112019	642	7.5	3.82	9	16	y	y	y	y	y	n	n	n	n	3	45	39	73	n	1	790	0.2164857932	-0.5223435243	n	n	n	n	n	n	n	n	n	n	n	n	n	n
191	N5M1	-50.135574	-6.111802	656	34	7.79	149	332	y	y	y	y	y	n	n	n	n	3	73	57	111	n	2	1009.5	0.3137390891	-0.4226384946	n	n	n	n	n	n	n	n	n	n	n	n	n	n
192	N5M1	-50.132937	-6.110278	523	23.5	6.25	64	62	y	y	y	y	y	n	n	n	n	3	47	45	81	n	4	2371.833316	0.856457777	0.1533040559	s	s	n	n	n	n	n	n	n	n	n	n	s	n
193	N5M1	-50.134349	-6.108887	661	137	7.02	483	846.6	n	n	n	y	y	y	y	n	n	4	81	82	145	n	8	4672.49998	1.0286553808	0.7078276938	n	s	s	n	n	n	n	n	n	s	n	n	s	n
194	N5M1	-50.133818	-6.107457	518	27	2.01	80	132	n	y	y	y	y	n	y	n	n	4	16	24	31	n	1	790	0.8406776537	-0.2316661733	n	n	n	n	n	n	n	n	n	n	n	n	s	n
195	N5M1	-50.133909	-6.10733	562	10.5	4.17	16	14	y	y	y	y	y	n	n	n	n	3	35	35	64	n	2	1488.5	0.8082512658	-0.2387168781	n	n	n	n	n	n	n	n	n	n	n	n	s	n
196	N5M1	-50.133963	-6.107312	530	26.5	3.4	87.5	110.5	y	y	y	y	y	n	n	n	n	3	66	49	102	n	1	790	0.2906319329	-0.4714534913	n	n	n	n	n	n	n	n	n	n	n	n	n	n
197	N5M1	-50.134226	-6.106987	542	25	3.67	58.5	61.5	y	y	y	y	y	n	n	n	n	3	35	36	62	n	3	2278.5	0.9929673017	-0.1610260045	n	n	n	n	n	n	n	n	s	n	n	n	s	n
198	N5M1	-50.13532	-6.106573	594	31.5	8.99	89.5	176	y	y	y	y	y	y	n	n	n	4	67	51	96	n	7	3528.999975	1.039387525	0.7693141312	n	s	s	n	n	n	n	n	s	n	n	n	s	n
199	N5M1	-50.135472	-6.107315	593	18.5	2.85	37	30	y	y	y	y	y	n	n	n	n	3	46	30	69	n	5	3282.49998	1.1611307558	0.9766981443	n	s	s	n	n	n	n	n	s	n	n	n	s	n
200	N5M1	-50.135582	-6.106501	588	12	2.7	21	17	y	y	y	y	y	n	n	n	n	3	32	27	58	n	1	790	0.8406776537	-0.2316661733	n	n	n	n	n	n	n	n	n	n	n	n	s	n
201	N5M1	-50.137807	-6.1056	570	20.5	3.51	26.5	22.5	y	y	y	y	y	n	n	n	n	3	53	35	74	n	5	2910.499988	0.9589133327	0.1153570773	n	s	n	n	n	n	n	n	s	n	n	n	s	n
202	N5M1	-50.137815	-6.105745	600	21	3.54	43	70	y	y	y	y	y	n	n	n	n	3	37	20	51	n	3	2278.499992	0.8820351255	-0.200937137	n	n	n	n	n	n	n	n	n	s	n	n	s	n
203	N5M1	-50.135736	-6.106103	553	28	12.94	141	169.5	y	n	n	y	y	n	n	n	n	2	83	58	120	n	5	2804.499988	0.9714461042	0.1375165095	n	s	n	n	n	n	n	n	s	n	n	n	s	n
204	N5M1	-50.138114	-6.105763	606	134	24.77	738	2044	n	n	y	y	y	y	y	n	y	5	122	103	178	n	7	3974.499988	1.0989913761	0.8007938282	n	s	s	n	n	n	n	n	s	n	n	n	s	n
205	N5M1	-50.134638	-6.109412	693	19.5	4.82	30	47	y	y	y	y	y	n	y	n	n	4	21	22	36	n	2	1579.999995	0.3278985797	-0.4568295767	n	n	n	n	n	n	n	n	n	n	n	n	n	n
206	N5M1	-50.134378	-6.108154	571	10.5	1.71	22.5	62	y	y	y	y	y	y	n	n	n	4	49	43	75	n	4	2485.499988	1.0037564509	0.1732997809	n	s	n	n	n	n	n	n	s	n	n	n	s	n
207	N5M1	-50.135323	-6.11001	594	10.5	1.82	23.5	13.5	y	y	y	y	y	n	n	n	n	3	45	31	67	n	3	1850.49998	0.8091950742	0.8605744566	n	n	s	n	n	n	n	n	s	n	n	n	n	n
208	N5M1	-50.136713	-6.105951	587	54.5	4.57	213.5	358.5	y	n	y	y	y	y	n	n	n	4	61	50	80	n	7	3625.49998	1.1342236123	0.8299848759	n	s	s	n	n	n	n	n	s	s	n	n	s	n
209	N5M1	-50.135306	-6.109576	589	59.5	2.42	207	354	y	y	y	y	y	y	n	n	n	4	78	81	124	n	9	3973.49998	0.898022468	0.6117278553	n	s	s	n	n	n	n	n	n	n	n	n	s	n
210	N5M1	-50.135108	-6.108961	597	106.5	12.64	469	797.5	n	n	y	y	y	y	y	n	y	5	65	56	97	n	7	4110.499988	0.9970104792	0.7751042637	n	s	s	n	n	n	n	n	n	n	n	n	s	n
211	N5M1	-50.135724	-6.108202	626	7.5	1.15	21	20	y	y	y	y	y	n	n	n	n	3	44	35	76	n	2	1579.999995	0.3278985797	-0.4568295767	n	n	n	n	n	n	n	n	n	n	n	n	n	n
212	N5M1	-50.138963	-6.105801	623	18.5	2.9	81	71	y	y	y	y	y	y	n	n	n	4	70	42	79	n	5	2733.8333	1.0795514374	0.9884367521	s	s	s	n	n	n	n	n	n	s	n	n	s	n
213	N5M1	-50.138457	-6.105438	599	131.5	14.81	706	1617	n	n	y	y	y	y	y	n	y	5	102	81	142	n	4	2287.99998	1.0676210276	1.0798324917	n	s	s	n	n	n	n	n	n	n	n	n	s	n
214	N5M1	-50.138467	-6.105266	583	37	5.54	190.5	263	y	y	y	y	y	n	n	n	n	3	72	68	116	n	2	1431.999988	0.941179788	0.2111116957	n	s	n	n	n	n	n	n	n	n	n	n	s	n
215	N5M1	-50.138801	-6.10543	599	11	2.96	35.5	27.5	y	y	y	y	y	n	n	n	n	3	49	30	69	n	2	1488.499984	0.7607774726	1.0003635628	n	n	s	n	n	n	n	n	n	s	n	n	n	n
216	N5M1	-50.138322	-6.105302	612	22	3.77	57.5	103	y	y	y	y	y	n	n	n	n	3	44	55	88	n	3	1834.499987	0.412066354	-0.4287759748	n	n	n	n	n	n	n	n	n	s	n	n	n	n
217	N5M1	-50.136558	-6.106385	610	22	5.74	75	100.5	y	y	y	y	y	n	n	n	n	3	49	35	74	n	3	2130.499988	0.9018318401	0.1603341831	n	s	n	n	n	n	n	n	n	n	n	n	s	n
218	N5M1	-50.137064	-6.106332	617	108	11.2	500.5	731	n	y	y	y	y	n	n	n	n	3	77	68	117	n	8	4372.833303	0.9576643909	0.6792650167	n	s	s	n	n	n	n	n	n	n	n	n	s	n
219	N5M1	-50.136152	-6.106357	571	29	4.85	111	110	y	y	y	y	y	n	y	n	n	4	47	40	69	n	6	3776.499988	1.0383820872	0.8665916032	n	s	s	n	n	n	n	n	n	n	n	n	s	n
220	N5M1	-50.137055	-6.106503	609	15	3.16	47	79.5	n	y	y	y	n	n	n	n	n	2	41	25	59	n	2	1431.999992	1.0961157394	1.0900976652	n	n	s	n	n	n	n	n	n	n	n	n	s	n
221	N5M1	-50.135917	-6.106402	574	16	1.13	38	36	y	y	y	y	y	n	n	n	n	3	24	19	37	n	6	3341.499983	1.0107279866	0.8658698364	n	s	s	n	n	n	n	n	n	n	n	n	s	n
222	N5M1	-50.135935	-6.10614	566	10.5	3.67	33.5	26	y	y	y	n	y	n	n	n	n	2	34	17	47	n	2	1488.499995	0.8068463766	-0.2558212804	n	n	n	n	n	n	n	n	n	n	n	n	s	n
223	N5M1	-50.135463	-6.107568	618	25	2.07	76.5	118.5	y	y	y	y	y	n	n	n	n	3	47	43	81	n	3	2278.499995	0.7804346817	-0.2491821762	n	n	n	n	n	n	n	n	n	n	n	n	s	n
224	N5M1	-50.135671	-6.107252	632	10	1.05	22.5	15.5	y	y	y	y	y	n	n	n	n	3	32	19	46	n	1	789.999992	0.6699146231	1.1573175275	n	n	s	n	n	n	n	n	n	n	n	n	n	n
225	N5M1	-50.135456	-6.106139	564	16	2.35	37	24	y	y	y	y	y	n	n	n	n	3	38	31	58	n	3	1925.999988	0.9276169464	0.1821563164	n	s	n	n	n	n	n	n	n	n	n	n	s	n
226	N5M2	-50.1336574173	-6.1423396437	365	125.5	26.1	510	2377	n	n	n	n	n	n	n	n	n	0	110	130	180	n	6	3236.499972	1.1347905664	0.8899412407	n	s	s	n	n	n	n	n	s	s	n	n	s	n
227	N5M2	-50.1341007699	-6.1420147312	360	16	2.16	39	35	n	y	y	y	y	y	y	n	n	5	35	45	68	n	1	790	0.2899113873	-0.4683041046	n	n	n	n	n	n	n	n	n	n	n	n	n	n
228	N5M2	-50.134933834	-6.1410030068	405	17	1.83	29.5	28.5	n	n	y	y	y	n	n	n	y	4	40	45	71	n	3	2222.000008	0.6445138972	0.7826371309	n	n	s	n	n	n	n	n	n	n	n	n	n	n
229	N5M2	-50.1347709006	-6.1411655585	392	27.5	5.62	77.5	87.5	n	n	y	y	y	n	n	n	y	4	35	38	58	n	1	790	0.8406776537	-0.2316661733	n	n	n	n	n	n	n	n	n	n	n	n	s	n
230	N5M2	-50.1356570479	-6.1408594509	367	7.5	2.73	48.5	52.5	n	n	y	y	y	n	y	n	n	4	65	58	100	n	5	2730.99998	0.9238062367	0.6741477604	s	n	s	n	n	n	n	n	n	n	n	n	s	n
231	N5M2	-50.1358917542	-6.1410226451	371	32	17.2	258.8	412	y	y	y	y	y	n	y	n	n	4	69	80	118	n	8	4043.833311	0.8713179646	0.093937836	s	s	n	n	n	n	n	n	n	s	n	n	s	n
232	N5M2	-50.1364073443	-6.1407340282	310	13	3.3	51	102	y	n	y	y	y	n	n	n	n	3	50	47	77	n	1	790	0.5482646007	-0.3398895232	n	n	n	n	n	n	n	n	s	n	n	n	n	n
233	N5M2	-50.1359736143	-6.1406971469	359	77	17.5	440	1126	n	n	y	y	y	n	y	n	n	4	81	77	136	y	6	3529.799986	0.6333648444	0.4757365167	n	n	s	n	n	n	n	n	n	n	n	n	n	n
234	N5M2	-50.1382098583	-6.1381861612	331	35	2.61	41	54.5	n	y	y	y	y	y	y	n	n	5	29	42	63	n	1	790	0.2906319329	-0.4714534913	n	n	n	n	n	n	n	n	n	n	n	n	n	n
235	N5M2	-50.1362222537	-6.1378211463	393	26	3.68	67	107.5	y	n	y	y	y	y	n	n	n	4	53	52	81	n	3	2130.499992	1.0207303325	0.9125947625	n	n	s	n	n	n	n	n	n	n	n	n	s	n
236	N5M2	-50.1334378891	-6.1383774545	541	16	1.82	54.5	51	n	n	y	y	y	n	n	n	n	3	46	39	63	n	3	1825.499992	0.8048698398	-0.4027776366	n	n	n	n	n	n	s	n	n	s	n	n	s	n
237	N5M2	-50.133501588	-6.1381061991	537	71.5	9.92	310.5	493.5	n	n	y	y	y	y	y	n	n	5	93	95	140	n	7	4026.499972	1.0554863779	0.5762110042	n	n	s	n	n	n	n	n	s	s	n	n	s	n
238	N5M2	-50.133112959	-6.1381236605	537	122	12.9	484.5	922.5	n	n	y	y	y	y	n	n	n	4	56	80	109	n	8	3925.49998	1.0639868548	0.7351156951	n	s	s	n	n	n	n	n	s	s	n	n	s	n
239	N5M2	-50.1338896619	-6.1384324573	494	37.5	6.82	95	159.5	n	n	y	y	n	n	n	n	n	2	70	72	110	n	5	2896.999988	0.7566506979	-0.1948469577	s	n	n	n	n	n	n	n	n	n	n	n	s	n
240	N5M2	-50.1298898772	-6.1361465618	459	NA	NA	NA	NA	y	n	y	y	y	n	n	n	n	3	45	32	65	y	1	790	0.5482646007	-0.3398895232	n	n	n	n	n	n	n	n	s	n	n	n	n	n
241	N5M2	-50.1310516141	-6.1330730534	578	24.5	2.4	47.5	52	n	n	y	y	y	n	n	n	n	3	54	34	70	n	2	1580	0.8425996179	-0.2311743938	n	n	n	n	n	n	n	n	n	n	n	n	s	n
242	N5M2	-50.1310429285	-6.1328559526	575	204	17.2	1043	2805.5	y	n	y	y	y	n	n	n	n	3	92	156	187	n	16	6605.166645	0.8950786758	0.2999126601	n	s	s	n	n	n	s	n	s	s	n	n	s	n
243	N5M2	-50.1352772256	-6.1354135743	455	58.5	5.96	188.5	451	n	n	y	y	y	n	n	n	n	3	73	83	124	n	8	4603.499983	0.926305765	-0.1079279978	s	n	n	n	n	n	n	n	s	s	n	n	s	n
244	N5M2	-50.1349704578	-6.1351055391	466	14.5	4.57	33.5	47.5	y	n	y	y	y	n	n	n	n	3	142	56	178	n	3	1948.5	0.7061682057	-0.2828418754	n	n	n	n	n	n	n	n	n	n	n	n	s	n
245	N5M2	-50.135078408	-6.1354132532	455	35.5	3.04	136.5	278.5	n	n	n	n	n	n	n	n	n	0	52	71	97	n	10	4980.999975	1.0480395235	0.6189578115	n	s	s	n	n	n	n	n	s	s	n	n	s	n
246	N5M2	-50.1349874822	-6.1357568273	464	9.5	1.36	23.5	20.5	y	y	y	y	y	n	n	n	n	3	34	54	70	n	3	2278.499992	0.8741133048	0.8612126488	n	n	s	n	n	n	n	n	s	n	n	n	n	n
247	N5M2	-50.1350687876	-6.1357750492	457	77.5	7.68	277.5	402.5	y	n	y	y	y	n	n	n	n	3	59	63	91	n	9	3890.833308	0.9202497594	0.5218057652	s	s	s	n	n	n	n	n	s	s	s	n	s	n
248	N5M2	-50.1366876346	-6.1350359473	345	158.5	28.4	1228	2333	y	y	y	y	y	n	n	n	n	3	85	109	142	n	8	4406.499973	1.0890455572	0.7335622192	n	s	s	n	n	n	n	n	s	s	n	n	s	n
249	N5M2	-50.1376734847	-6.1345400442	325	11	1.96	49	27	n	n	n	y	y	n	n	n	n	2	67	48	98	n	2	1431.999988	0.8152300735	-0.1791839031	s	n	n	n	n	n	n	n	n	n	n	n	s	n
250	N5M2	-50.1359472138	-6.1346458059	425	15	1.82	33	18	y	y	y	y	y	y	y	y	y	7	56	53	91	n	2	1579.999992	0.6250167085	0.958942498	n	n	s	n	n	n	n	n	n	n	n	n	n	n
251	N5M2	-50.1358214511	-6.1341752479	427	13	6	36	85.5	n	n	y	y	y	y	n	n	n	4	28	34	52	n	1	789.999992	0.6699146231	1.1573175275	n	n	s	n	n	n	n	n	n	n	n	n	n	n
252	N5M2	-50.1357492705	-6.1341027692	443	13	2.58	20	31	y	n	y	y	y	n	n	n	n	3	26	22	39	n	1	790	0.5482646007	-0.3398895232	n	n	n	n	n	n	n	n	s	n	n	n	n	n
253	N5M2	-50.1356499493	-6.1340483372	451	10.5	2.87	41.5	80	y	n	y	y	n	n	y	n	n	3	30	28	51	n	1	790	0.8406776537	-0.2316661733	n	n	n	n	n	n	n	n	n	n	n	n	s	n
254	N5M2	-50.1356501678	-6.1339126582	457	14	5.72	43.5	85	n	n	y	y	y	n	n	n	n	3	37	27	53	n	1	790	0.8406776537	-0.2316661733	n	n	n	n	n	n	n	n	n	n	n	n	s	n
255	N5M2	-50.1349274009	-6.1337848575	456	107.5	13.7	713	2153	y	y	n	y	y	n	n	n	n	2	91	112	163	n	9	4423.133302	1.0178502664	0.6685246944	s	s	s	n	n	n	n	n	s	n	n	n	s	n
256	N5M2	-50.1345758569	-6.133223482	527	16	1.39	35	47	y	n	y	y	y	n	n	n	n	3	44	35	63	n	9	3625.3333	0.7185475587	0.4527035514	s	s	s	n	n	n	n	n	s	s	s	n	n	n
257	N5M2	-50.1347661031	-6.13293434	505	32	8.27	95	230	y	n	y	y	y	y	n	n	n	4	55	39	74	n	9	4823.833309	0.8806586341	0.4824902388	n	s	s	n	n	n	n	n	s	n	s	n	s	n
258	N5M2	-50.1347663364	-6.1327896158	498	35	2.48	132	264	y	y	y	y	y	n	n	n	n	3	68	46	44	n	6	3219.499988	1.0667801485	0.6749147898	s	n	s	n	n	n	n	n	s	s	n	n	s	n
259	N5M2	-50.1350646487	-6.1327358257	506	18	1.04	32	43.5	n	n	y	y	y	n	y	n	n	4	40	42	65	n	6	3289.49998	1.0904528905	0.8702107196	n	s	s	n	n	n	n	n	s	n	n	n	s	n
260	N5M2	-50.1366820604	-6.1328831588	419	186	25.9	1266	2039	y	y	y	y	y	n	n	n	n	3	123	134	196	n	13	5718.299966	0.9302585389	0.4638164328	n	s	s	n	n	n	n	n	s	s	n	n	s	n
261	N5M2	-50.1366910975	-6.1328831733	419	74.5	12.8	206.5	279	y	n	y	y	y	y	y	n	n	5	63	103	133	n	5	2822.499988	0.9466575165	0.1222317628	n	s	n	n	n	n	n	n	s	n	n	n	s	n
262	N5M2	-50.1365021328	-6.1323763325	421	149.5	17.2	517	646.5	y	n	y	y	y	y	n	n	n	4	104	115	175	n	13	5738.833308	0.8179850144	0.2681480669	s	s	s	n	n	n	s	n	s	n	s	n	s	n
263	N5M2	-50.1361953075	-6.1321044792	444	54.5	12.3	198	265.5	y	n	y	y	y	n	n	n	n	3	64	67	102	n	5	2733.833308	1.1415585461	1.0030532602	s	s	s	n	n	n	n	n	s	n	n	n	s	n
264	N5M2	-50.1349207545	-6.1323014195	498	18	2.19	54.5	74.5	y	y	y	y	y	n	n	n	n	3	33	41	64	n	2	1488.499988	0.5718492131	-0.2694293823	s	n	n	n	n	n	n	n	s	n	n	n	n	n
265	N5M2	-50.1349215125	-6.1318310658	513	66	8.01	364	895.5	y	y	y	y	y	n	n	n	n	3	51	66	90	n	10	5055.833316	0.8505070471	0.4276969528	n	s	s	n	n	n	n	n	s	n	s	n	s	n
266	N5M2	-50.1351837924	-6.131704855	487	62	3.28	196	194	y	n	y	y	y	n	n	n	n	3	62	62	98	n	8	3718.833309	1.0817015811	0.7668405036	s	s	s	n	n	n	n	n	s	s	n	n	s	n
267	N5M2	-50.1357356671	-6.1313258431	483	18	6.44	38.5	45.5	y	n	y	y	y	y	y	n	n	5	24	31	41	n	1	790	0.8406776537	-0.2316661733	n	n	n	n	n	n	n	n	n	n	n	n	s	n
268	N5M2	-50.1348234453	-6.1309987409	528	87	10.3	273	482	y	n	y	y	y	n	n	n	n	3	56	76	102	n	10	4267.333308	0.913372026	0.4760790745	n	s	s	n	n	n	n	n	s	s	s	n	s	n
269	N5M2	-50.1348419275	-6.1307455026	537	27.5	5.94	121	412.5	y	n	y	y	y	n	y	n	n	4	55	45	76	n	3	1772.499992	1.0315469932	-0.1281023347	n	n	n	n	n	n	n	n	s	s	n	n	s	n
270	N5M2	-50.1347613517	-6.1302750176	515	20	1.57	33	21	n	n	y	y	y	y	y	n	y	6	63	34	80	n	8	4190.499972	0.8315002133	0.3145064268	n	n	s	n	n	n	n	n	s	s	s	n	s	n
271	N5M2	-50.1344453164	-6.1301116922	523	46	2.91	141.5	176.5	y	n	y	y	y	y	y	n	n	5	44	46	71	n	5	2733.833308	1.1399624459	0.9798961077	n	s	s	n	n	n	n	n	s	n	n	n	s	n
272	N5M2	-50.1346899587	-6.1297140944	530	35.5	4.4	166	289	n	y	y	y	y	n	n	n	n	3	63	45	93	n	4	2109.499992	0.9448438147	-0.3127815059	n	n	n	n	n	n	s	n	s	s	n	n	s	n
273	N5M2	-50.1348075862	-6.1296238314	616	151.5	38.2	686.5	1716	y	n	y	y	y	n	n	n	n	3	113	116	183	y	13	6165.833309	0.8080767227	0.3128079789	n	s	s	n	n	n	n	n	s	n	s	n	s	n
274	N5M2	-50.1348170313	-6.1293705785	549	34	4.75	80.5	53	y	n	n	n	n	n	n	n	n	0	41	40	66	n	6	3227.833308	1.0999692575	0.9059851269	s	s	s	n	n	n	n	n	s	n	n	n	s	n
275	N5M2	-50.1348985397	-6.1292621666	525	33.5	11.8	165	331.5	n	n	n	n	n	n	n	n	n	0	60	55	91	n	3	2130.499992	1.191201663	0.9638489512	n	n	s	n	n	n	n	n	s	n	n	n	s	n
276	N5M2	-50.135749013	-6.1286484584	525	11.5	2.43	21.5	37	n	n	y	y	y	n	y	n	n	4	32	26	49	n	1	789.999992	0.6699146231	1.1573175275	n	n	s	n	n	n	n	n	n	n	n	n	n	n
277	N5M2	-50.1350533058	-6.1285568837	522	15	3.18	38	97	y	n	y	y	y	n	y	n	n	4	54	32	71	n	2	1579.999992	0.6250167085	0.958942498	n	n	s	n	n	n	n	n	n	n	n	n	n	n
278	N5M2	-50.1354420299	-6.128476103	551	23.5	6.16	36	134	y	n	y	y	y	n	n	n	n	3	39	42	69	n	1	790	0.8406776537	-0.2316661733	n	n	n	n	n	n	n	n	n	n	n	n	s	n
279	N5M2	-50.1356504496	-6.1281236726	561	29	3.75	62	41	n	n	n	n	n	n	n	n	n	0	46	43	71	n	9	4327.833308	0.9669766645	0.6555547055	s	s	s	n	n	n	n	n	s	n	n	n	s	n
280	N5M2	-50.1367628925	-6.1275737017	577	18	2.02	33	47	y	n	y	y	y	n	n	n	n	3	44	40	69	n	1	789.999992	0.6699146231	1.1573175275	n	n	s	n	n	n	n	n	n	n	n	n	n	n
281	N5M2	-50.137524254	-6.1261729058	579	8.2	4.23	22.5	25	y	n	y	y	y	n	n	n	n	3	26	26	44	n	1	789.999988	-0.118611696	-0.9442322517	n	n	n	n	n	n	n	n	n	n	s	n	n	n
282	N5M2	-50.131913734	-6.1252593268	595	14	1.54	50	87	y	n	y	y	y	n	n	n	n	3	51	38	80	n	2	1283.999992	0.6565678587	0.9734902033	n	n	s	n	n	n	n	n	n	n	n	n	n	n
283	N5M2	-50.1318324888	-6.1252049236	591	10.5	3.36	33	66.5	y	n	y	y	y	n	n	n	y	4	42	28	64	n	2	1431.999992	1.0961157394	1.0900976652	n	n	s	n	n	n	n	n	n	n	n	n	s	n
284	N5M2	-50.1321208543	-6.1257119261	604	15.5	2.19	31.5	45.5	n	y	y	y	y	y	y	n	n	5	26	26	46	n	1	790	0.5482646007	-0.3398895232	n	n	n	n	n	n	n	n	s	n	n	n	n	n
285	N5M2	-50.1321482282	-6.1255491553	604	17.5	3.33	34	45	y	n	y	y	y	y	y	n	n	5	37	30	60	n	2	1283.999992	0.6565678587	0.9734902033	n	n	s	n	n	n	n	n	n	n	n	n	n	n
286	N5M2	-50.1318682277	-6.1254582494	611	107	9.26	379	902	y	n	y	y	y	y	y	n	n	5	114	95	173	n	7	4093.999984	0.9424414083	0.5304309492	n	n	s	n	n	n	n	n	n	s	n	n	s	n
287	N5M2	-50.1318234518	-6.125204909	591	41.5	2.68	134	250.5	y	n	y	y	y	n	n	n	n	3	102	80	150	n	11	5216.299982	0.8778247476	0.4266556688	n	s	s	n	n	n	s	n	n	n	n	n	s	n
288	N5M2	-50.130245434	-6.1230676669	518	227.5	20.1	939.5	1691	y	y	y	y	y	y	n	n	n	4	127	97	169	n	14	6713.199973	0.964170064	0.4464500147	n	s	s	n	n	n	n	n	s	s	n	n	s	n
289	N5M2	-50.1305710273	-6.1229053794	523	10.5	2.65	77	108.5	n	n	y	y	y	y	y	n	y	6	36	39	62	n	2	1073.999992	0.6504286441	-0.2851479154	n	n	n	n	n	n	n	n	s	s	n	n	n	n
290	N5M2	-50.1298944277	-6.1221806604	485	29.5	1.51	66	77.5	n	n	y	y	y	y	y	n	y	6	65	55	90	n	6	3048.499992	0.8915146982	0.5630815439	n	n	s	n	n	n	n	n	n	n	n	n	s	n
291	N5M2	-50.1289187913	-6.1219619913	445	27	3.73	157	212	y	n	y	y	y	n	y	n	n	4	61	65	103	n	2	1488.499992	0.8842310787	1.0373637563	n	n	s	n	n	n	n	n	s	n	n	n	n	n
292	N5M2	-50.1283399298	-6.1222685909	437	22.5	1.9	26.5	64.5	n	n	n	y	y	y	y	n	n	4	61	33	75	n	4	2467.499984	1.0511356888	0.804715789	n	n	s	n	n	n	n	n	n	s	n	n	s	n
293	N5M2	-50.1280058276	-6.1221052333	522	9.5	2.56	13.5	24.5	y	n	y	y	y	n	y	n	n	4	40	34	63	n	4	2976.5	0.7200832297	0.691295949	n	n	s	n	n	n	n	n	n	n	n	n	n	n
294	N5M2	-50.1298328377	-6.1211493987	478	40	1.45	47	50	n	y	y	y	y	y	n	n	n	4	42	57	87	n	8	4786.499981	1.0436966946	0.7029203559	n	s	s	n	n	n	n	n	s	n	n	n	s	n
295	N5M2	-50.1287847028	-6.1210572459	508	40.5	6.72	189.5	365.5	n	y	y	y	y	n	n	n	n	3	32	47	63	n	4	2920.5	0.9852145598	0.799847599	n	n	s	n	n	n	n	n	n	n	n	n	s	n
296	N5M2	-50.1290200432	-6.1208224505	460	185	15.1	815.5	1557	y	y	y	y	y	n	n	n	n	3	103	108	156	n	11	4919.999967	0.9376602798	0.3809794241	s	n	s	n	n	n	n	n	s	s	n	n	s	n
297	N5M2	-50.1288665624	-6.1207317487	454	104.5	15.6	433.5	516	y	y	y	y	y	y	y	n	n	5	76	116	153	n	9	4866.499973	1.0306354066	0.6671618188	n	s	s	n	n	n	n	n	s	s	n	n	s	n
298	N5M2	-50.1292733986	-6.1206238654	468	25	2.7	29.8	36	n	y	y	y	y	n	y	n	n	4	47	37	70	n	1	789.999992	0.6699146231	1.1573175275	n	n	s	n	n	n	n	n	n	n	n	n	n	n
299	N5M2	-50.1320193327	-6.121424297	585	31	5.47	72	86.5	y	n	y	y	y	n	n	n	n	3	43	43	72	n	4	2035.333308	1.0657211238	1.0747127777	n	s	s	n	n	n	n	n	n	n	n	n	s	n
300	N5M2	-50.1322633588	-6.1214066009	600	107.5	18	379.5	501	y	y	n	y	y	n	y	n	n	3	79	72	120	n	6	3079.833309	1.0894492595	0.8760324927	n	s	s	n	n	n	n	n	s	n	n	n	s	n
301	N5M2	-50.1317335387	-6.1193253287	609	29	3.13	74.5	63.5	n	n	y	y	y	y	n	n	n	4	53	45	82	n	1	790	0.8406776537	-0.2316661733	n	n	n	n	n	n	n	n	n	n	n	n	s	n
302	N5M2	-50.1316357681	-6.1183120986	599	38.5	6.15	70	99	n	y	y	y	y	y	n	n	y	5	61	54	97	n	5	2986.49998	1.1363749296	0.9733478474	n	s	s	n	n	n	n	n	s	n	n	n	s	n
303	N5M2	-50.1366785974	-6.1350359327	345	37	8.81	174	228	y	n	y	y	y	y	n	n	y	5	69	56	104	n	2	1431.999992	1.0961157394	1.0900976652	n	n	s	n	n	n	n	n	n	n	n	n	s	n
304	N5M2	-50.135785656	-6.1283409776	562	9.5	1.18	26.5	39	n	n	y	y	y	y	y	n	n	5	34	41	64	n	2	1488.5	0.8082512658	-0.2387168781	n	n	n	n	n	n	n	n	n	n	n	n	s	n
305	N5M2	-50.1342378192	-6.141092334	426	63.5	9.99	172.5	249.5	n	n	y	y	y	y	n	n	n	4	71	87	124	n	10	4350.8333	0.9927966293	0.6193709189	s	s	s	n	n	n	n	n	s	s	n	n	s	n
306	N5M2	-50.1300351905	-6.1357035794	478	NA	NA	NA	NA	y	n	y	y	y	n	n	n	n	3	65	64	100	y	1	790	0.5482646007	-0.3398895232	n	n	n	n	n	n	n	n	s	n	n	n	n	n
307	N5M2	-50.1318746252	-6.1214964253	597	10	4.32	40.5	61	y	n	y	y	y	n	n	n	n	3	33	24	49	n	1	790	0.5482646007	-0.3398895232	n	n	n	n	n	n	n	n	s	n	n	n	n	n
308	N5M2	-50.1317395095	-6.1212248482	577	12	2.22	31.5	89	y	n	y	y	y	n	y	n	n	4	35	45	70	n	1	790	0.2164857932	-0.5223435243	n	n	n	n	n	n	n	n	n	n	n	n	n	n
309	N5M2	-50.1312510485	-6.121513507	561	65.5	9.54	181.5	354	y	y	n	y	y	y	y	n	n	4	79	73	122	n	8	4267.499981	1.0658989473	0.7385081115	n	s	s	n	n	n	n	n	s	s	n	n	s	n
310	N5M1	-50.151708	-6.103922	476	29.5	1.63	62.1	81.5	y	y	y	n	y	y	n	n	n	3	38	50	65	n	2	1127	-1.4348203185	0.2674899205	n	n	n	n	n	s	n	n	n	n	n	s	n	n
311	N5M1	-50.152048	-6.105722	473	9.5	6.57	38.5	46.5	y	n	y	n	y	n	n	n	n	2	22	29	42	n	1	790	0.2426209323	-0.4492434281	n	n	n	n	n	n	n	n	n	n	n	n	n	n
312	N5M1	-50.152165	-6.105967	488	41.2	6.8	121	478	y	y	y	n	y	y	n	n	y	4	21	28	41	n	2	1127	-1.4144709689	0.0527884721	n	n	n	n	n	n	n	n	n	n	n	s	n	n
313	N5M1	-50.151739	-6.101244	482	23	1.08	90	84.5	y	n	y	n	y	y	n	n	n	3	21	32	42	n	1	790	0.0764680337	-0.53943907	n	n	n	n	n	n	n	n	n	n	n	n	n	n
314	S11D	-50.242054	-6.45607	277	1546	5.3	4224	4340	n	y	y	y	y	y	y	n	y	6	85	78	110	y	6	3307.500008	-0.7524136351	-0.2725340373	n	n	n	n	n	n	s	n	n	n	n	s	n	n
315	S11D	-50.294784	-6.436824	655	15.8	0.7	19.3	8	n	n	n	n	y	y	y	n	n	3	36	21	53	n	1	790	-1.5946411434	0.1686408311	n	n	n	n	n	n	n	n	n	n	n	s	n	n
316	S11D	-50.25039	-6.420081	304	17.5	2.3	40.6	60	n	n	y	y	y	y	y	n	n	5	58	14	72	n	1	790	0.1163236777	-0.5676115944	n	n	n	n	n	n	n	s	n	n	n	n	n	n
317	S11D	-50.250454	-6.42019	310	13.4	1.8	12.3	11	n	n	y	n	y	y	y	n	n	4	30	11	33	n	1	790	0.1712866485	-0.7455942539	n	n	n	n	n	n	s	n	n	n	n	n	n	n
318	S11D	-50.250417	-6.420235	309	9.1	2	8.7	5	n	n	y	y	y	y	n	n	n	4	32	12	40	n	1	790	-1.5946411434	0.1686408311	n	n	n	n	n	n	n	n	n	n	n	s	n	n
319	S11D	-50.291988	-6.444129	645	53.6	3.9	72.6	30	n	y	y	n	y	n	n	n	n	2	27	16	39	n	2	1135.999995	-1.3600216201	0.0577090863	n	n	n	n	n	n	n	n	n	n	n	s	n	n
320	S11D	-50.291571	-6.444734	631	48.7	7.5	196.3	343	n	n	y	n	y	y	y	n	n	4	55	59	111	y	1	790	0.1712866485	-0.7455942539	n	n	n	n	n	n	s	n	n	n	n	n	n	n
321	S11D	-50.305637	-6.422077	430	31.9	6.1	52	29	n	n	y	y	y	n	n	n	n	3	50	46	92	n	2	1488.5	-1.4288483825	0.0546767051	n	n	n	n	n	n	n	n	n	n	n	s	n	n
322	S11D	-50.249171	-6.406945	383	19.4	2.2	30.7	46	n	n	y	y	y	y	y	n	n	5	59	31	90	n	3	1473.000001	-1.1467781387	-0.1514800691	n	n	n	n	n	n	s	n	n	n	n	s	n	n
323	S11D	-50.292687	-6.442375	632	11.3	3.4	21.1	35	n	n	y	y	y	y	n	n	n	4	38	18	52	n	1	790	0.1163236777	-0.5676115944	n	n	n	n	n	n	n	s	n	n	n	n	n	n
324	S11D	-50.357416	-6.39868	767	117	6.6	618.5	1706	y	y	y	y	y	y	y	n	y	6	113	98	142	y	6	3002.499989	-0.8599442976	-0.3458086682	n	n	n	n	n	n	s	n	n	n	n	s	n	n
325	S11D	-50.351833	-6.402255	751	45.5	2.65	120.5	301	n	n	y	n	y	n	y	y	n	4	27	26	43	n	1	789.999988	-0.118611696	-0.9442322517	n	n	n	n	n	n	n	n	n	n	s	n	n	n
326	S11D	-50.350505	-6.400896	746	13.5	1.82	30	30.5	n	n	y	n	y	n	n	y	n	3	32	14	41	n	1	789.999988	-0.118611696	-0.9442322517	n	n	n	n	n	n	n	n	n	n	s	n	n	n
327	S11D	-50.351715	-6.402191	749	60	2.2	215	410.5	n	n	y	y	y	y	y	n	n	5	73	36	83	n	1	789.999988	-0.118611696	-0.9442322517	n	n	n	n	n	n	n	n	n	n	s	n	n	n
328	S11D	-50.357416	-6.398852	780	96	9.89	359	624.5	n	n	y	y	y	y	y	n	n	5	78	43	88	n	4	2266.499988	-1.1726746065	-0.3717469276	n	n	n	n	n	n	n	s	n	n	s	s	n	n
329	S11D	-50.358764	-6.398057	783	27.5	2.44	105.5	178.5	n	n	y	n	y	n	y	n	n	3	43	23	49	n	1	789.999988	-0.118611696	-0.9442322517	n	n	n	n	n	n	n	n	n	n	s	n	n	n
330	S11D	-50.359942	-6.396485	758	169	9.98	565	1000	n	n	y	y	y	y	y	n	n	5	127	64	142	n	4	2319.499988	-1.188536367	-0.3444984556	n	n	n	n	n	n	n	n	n	n	s	s	n	n
331	S11D	-50.3528	-6.402202	749	130	11.8	515.5	927	n	n	y	n	y	y	y	n	n	4	82	54	105	n	6	3027.499979	-0.9619026223	-0.3845244783	n	n	n	n	n	n	n	n	n	n	s	s	n	n
332	S11D	-50.353253	-6.401967	750	66	9.56	118	149.5	n	n	y	n	y	n	y	n	n	3	42	56	59	n	3	1982.499988	-1.3266579539	-0.3112045356	n	n	n	n	n	n	n	n	n	n	s	s	n	n
333	S11D	-50.357302	-6.396265	769	19	1.75	45	36	n	n	y	n	y	n	n	n	n	2	35	17	42	n	1	790	-1.5946411434	0.1686408311	n	n	n	n	n	n	n	n	n	n	n	s	n	n
334	S11D	-50.356738	-6.399131	773	32.5	2.64	70	65	n	y	y	n	y	n	n	n	n	2	51	26	59	n	6	2750.833318	-0.9340437939	-0.4024926502	n	n	n	n	n	n	n	n	n	n	s	s	n	n
335	S11D	-50.359704	-6.413065	769	65	16.22	220	411.5	n	n	y	y	y	y	y	n	y	6	71	40	79	n	3	1850.49998	-1.3017769769	-0.3041373399	n	n	n	n	n	n	n	n	n	n	s	s	n	n
336	S11D	-50.355381	-6.413892	836	12.5	1.38	27.5	33.5	n	n	y	y	y	y	n	n	n	4	33	19	43	n	1	790	0.1163236777	-0.5676115944	n	n	n	n	n	n	n	s	n	n	n	n	n	n
337	S11D	-50.353086	-6.41227	836	12.5	2.21	61	107.5	n	n	y	n	y	y	y	n	n	4	45	23	53	n	1	790	-1.5946411434	0.1686408311	n	n	n	n	n	n	n	n	n	n	n	s	n	n
338	S11D	-50.3456	-6.411853	805	14	2.56	45	50	n	n	y	n	y	n	n	n	n	2	40	14	43	n	2	1488.499992	-1.3993051553	0.0644826838	n	n	n	n	n	n	n	n	n	n	n	s	n	n
339	S11D	-50.344361	-6.411499	817	36	2.96	97	70.5	n	n	y	n	y	y	n	n	n	3	29	15	39	n	1	789.999988	-0.118611696	-0.9442322517	n	n	n	n	n	n	n	n	n	n	s	n	n	n
340	S11D	-50.344072	-6.411616	801	111	9.18	489	995.5	n	y	y	y	y	y	y	n	y	6	116	61	130	n	3	1669.499988	-1.2982420416	-0.3373066483	n	n	n	n	n	n	n	n	n	n	s	s	n	n
341	S11D	-50.343439	-6.411462	829	37	7.32	133	185	n	n	y	y	y	y	n	n	n	4	60	33	79	n	3	1834.499987	-1.2779401247	-0.2984675941	n	n	n	n	n	n	n	n	n	n	s	s	n	n
342	S11D	-50.343331	-6.411371	824	20	2.82	94	85	n	n	y	y	y	n	n	n	n	3	45	20	54	n	2	1488.499987	-0.080507527	-0.8924229326	n	n	n	n	n	n	n	n	n	n	s	n	n	n
343	S11D	-50.359116	-6.413318	809	39	2.76	95	107	n	n	y	y	y	y	n	n	n	4	58	26	63	n	3	1834.499991	-1.1927628732	-0.0126002172	n	n	n	n	n	n	n	n	n	n	n	s	n	n
344	S11D	-50.340898	-6.39742	714	19.5	6.95	105	307.5	n	n	y	y	y	y	y	n	n	5	35	27	51	n	2	970.999988	-0.1190015304	-0.9343362722	n	n	n	n	n	n	n	n	n	n	s	n	n	n
345	S11D	-50.341243	-6.396624	690	138.5	11.33	540	1080	n	y	y	n	y	y	y	n	n	4	114	65	121	y	10	3871.53332	-0.694503487	-0.4459593593	n	n	n	n	n	n	n	n	n	n	s	s	n	n
346	S11D	-50.325228	-6.41104	842	79	11.97	250	392.5	n	n	y	y	y	y	n	n	n	4	69	49	85	y	3	1825.5	-1.1867517324	-0.1953332489	n	n	n	n	n	n	s	n	n	n	n	s	n	n
347	S11D	-50.325192	-6.411049	824	10.5	1.09	20.5	21.5	n	y	y	n	y	n	n	n	n	2	31	21	43	n	1	789.999988	-0.118611696	-0.9442322517	n	n	n	n	n	n	n	n	n	n	s	n	n	n
348	S11D	-50.323599	-6.412033	786	16	2.04	20.5	30.5	n	n	y	y	y	y	n	n	n	4	23	11	28	n	1	789.999988	-0.118611696	-0.9442322517	n	n	n	n	n	n	n	n	n	n	s	n	n	n
349	S11D	-50.321915	-6.413587	753	37	4.2	132	256	n	n	y	y	y	y	y	n	n	5	100	58	118	n	5	2665.499989	-1.0691207138	-0.3358042799	n	n	n	n	n	n	n	n	n	n	s	s	n	n
350	S11D	-50.321327	-6.407489	814	20	2.82	94	85	n	n	y	n	y	y	y	n	n	4	67	26	73	n	3	1834.499983	-1.2379721922	-0.2803956236	n	n	n	n	n	n	n	n	n	n	s	s	n	n
351	S11D	-50.320487	-6.40681	803	109	7.66	387	557.5	n	n	y	y	y	y	y	n	y	6	68	41	76	n	4	2319.499988	-1.1330598142	-0.4840557524	n	n	n	n	n	n	s	n	n	n	s	s	n	n
352	S11D	-50.320586	-6.406701	810	81	2.52	78.5	51	n	n	y	y	y	y	y	n	n	5	36	19	45	n	1	789.999988	-0.118611696	-0.9442322517	n	n	n	n	n	n	n	n	n	n	s	n	n	n
353	S11D	-50.31308	-6.40765	688	25	3.42	58	155	n	n	y	y	y	y	n	n	n	4	44	34	60	n	1	790	0.0764680337	-0.53943907	n	n	n	n	n	n	n	n	n	n	n	n	n	n
354	S11D	-50.311879	-6.392995	717	12	1.67	16	9	n	n	y	n	y	y	n	n	n	3	42	26	51	n	3	1834.499989	-1.2841535537	-0.3015404849	n	n	n	n	n	n	n	n	n	n	s	s	n	n
355	S11D	-50.313752	-6.392228	686	196	32.5	1060	2553	n	n	y	y	y	y	y	y	n	6	89	63	106	n	6	2862.49998	-0.9217083844	-0.3769257316	n	n	n	n	n	n	n	n	n	n	s	s	n	n
356	S11D	-50.313952	-6.391016	617	8.5	3.65	14.5	50	n	n	y	y	y	n	n	n	n	3	26	7	30	n	1	789.999988	-0.118611696	-0.9442322517	n	n	n	n	n	n	n	n	n	n	s	n	n	n
357	S11D	-50.319176	-6.393149	675	21	4.51	56.5	55.5	n	n	n	n	y	y	n	n	n	2	32	24	44	n	1	789.999988	-0.118611696	-0.9442322517	n	n	n	n	n	n	n	n	n	n	s	n	n	n
358	S11D	-50.319384	-6.392959	645	10.5	1.58	20.5	16	n	n	y	n	y	y	y	n	n	4	24	32	45	n	2	1488.499988	-1.4858221717	-0.2666683065	n	n	n	n	n	n	n	n	n	n	s	s	n	n
359	S11D	-50.319601	-6.392987	632	16	4.12	94	237	n	n	y	n	n	n	n	n	n	1	30	15	38	n	1	790	0.1163236777	-0.5676115944	n	n	n	n	n	n	n	s	n	n	n	n	n	n
360	S11D	-50.318833	-6.392597	636	20	1.74	28.5	28.5	n	n	y	y	y	n	n	n	n	3	38	31	58	n	2	970.999988	-0.1190015304	-0.9343362722	n	n	n	n	n	n	n	n	n	n	s	n	n	n
361	S11D	-50.317087	-6.392703	684	32	1.27	166	448	n	n	y	y	y	n	n	n	n	3	43	26	55	n	1	789.999988	-0.118611696	-0.9442322517	n	n	n	n	n	n	n	n	n	n	s	n	n	n
362	S11D	-50.316789	-6.392784	676	63.5	5.24	291	794.5	n	y	y	y	y	y	y	n	n	5	48	50	73	n	3	1669.499988	-1.2982420416	-0.3373066483	n	n	n	n	n	n	n	n	n	n	s	s	n	n
363	S11D	-50.316518	-6.392766	670	133.5	22.59	672	1483	n	n	y	y	y	y	y	n	n	5	59	49	81	n	8	3588.499974	-0.8035101835	-0.4191679648	n	n	n	n	n	n	n	s	n	n	s	s	n	n
364	S11D	-50.315867	-6.3929	698	42	10	91	155	n	n	y	y	y	y	y	n	n	5	44	39	65	n	6	2636.499989	-0.9306580405	-0.4277353484	n	n	n	n	n	n	n	s	n	n	s	s	n	n
365	S11D	-50.316201	-6.393055	694	18	2.35	66.5	72.5	n	n	y	y	y	y	n	n	n	4	51	24	61	n	7	3155.499981	-0.8192832236	-0.4241724803	n	n	n	n	n	n	n	s	n	n	s	s	n	n
366	S11D	-50.315098	-6.393144	735	81	8.15	180	290	n	n	y	y	y	y	n	n	n	4	69	53	99	n	5	2187.499988	-1.0299358953	-0.3927599049	n	n	n	n	n	n	n	n	n	n	s	s	n	n
367	S11D	-50.315188	-6.393307	736	7	2.19	25.5	20.5	n	n	y	n	y	n	n	n	n	2	14	8	20	n	1	790	-1.5946411434	0.1686408311	n	n	n	n	n	n	n	n	n	n	n	s	n	n
368	S11D	-50.323484	-6.396502	721	9	1.4	38	52	n	n	y	y	y	n	n	n	n	3	27	20	39	n	1	790	0.1163236777	-0.5676115944	n	n	n	n	n	n	n	s	n	n	n	n	n	n
369	S11D	-50.323376	-6.396112	727	31	1.2	169	260	n	n	y	n	y	n	y	n	n	3	37	28	45	n	2	1488.499988	-1.4858221717	-0.2666683065	n	n	n	n	n	n	n	n	n	n	s	s	n	n
370	S11D	-50.322752	-6.39622	696	23.2	7.2	77.5	110	n	n	y	n	y	n	n	n	n	2	27	24	42	n	2	970.999988	-0.1190015304	-0.9343362722	n	n	n	n	n	n	n	n	n	n	s	n	n	n
371	S11D	-50.322355	-6.395496	686	11	0.6	20	40	n	n	y	n	y	n	n	n	n	2	30	14	37	n	1	790	-1.5946411434	0.1686408311	n	n	n	n	n	n	n	n	n	n	n	s	n	n
372	S11D	-50.322048	-6.395098	685	39.9	2	92.1	248.4	n	n	y	y	y	y	y	n	n	5	61	45	76	n	2	1488.499988	-1.4858221717	-0.2666683065	n	n	n	n	n	n	n	n	n	n	s	s	n	n
373	S11D	-50.321859	-6.394935	682	25.5	1	48.7	107.2	n	n	y	y	y	y	n	n	n	4	61	33	74	n	1	790	-1.5946411434	0.1686408311	n	n	n	n	n	n	n	n	n	n	n	s	n	n
374	S11D	-50.324563	-6.394088	754	56.7	4.2	358.2	716.9	n	y	y	y	y	y	y	n	n	5	73	79	109	n	4	2171.499987	-0.9688482106	-0.2277717113	n	n	n	n	n	n	s	n	n	n	n	s	n	n
375	S11D	-50.341262	-6.396027	659	32.5	2.66	146	482	n	n	y	n	y	y	y	n	n	4	49	15	54	n	1	789.999988	-0.118611696	-0.9442322517	n	n	n	n	n	n	n	n	n	n	s	n	n	n
376	S11D	-50.364247	-6.388711	662	10	1.04	24.5	24.5	n	n	y	n	y	n	n	n	n	2	20	20	35	n	1	789.999995	0.1745688167	-0.5059919459	n	n	n	n	n	n	n	n	n	n	n	n	n	n
377	S11D	-50.366722	-6.397588	736	50.1	0.7	150.7	167	y	n	y	y	y	y	n	n	y	5	47	38	64	n	2	1136.000001	0.1641033803	-0.7258192872	n	n	n	n	n	n	s	n	n	n	n	n	n	n
378	S11D	-50.355263	-6.399745	769	17	2.5	43	27.5	y	y	y	y	y	n	n	n	n	3	26	13	36	n	1	790	0.1163236777	-0.5676115944	n	n	n	n	n	n	n	s	n	n	n	n	n	n
379	S11D	-50.312366	-6.400847	723	11	3.2	26	23	n	n	y	n	y	n	n	n	n	2	17	16	29	n	1	790	0.1163236777	-0.5676115944	n	n	n	n	n	n	n	s	n	n	n	n	n	n
380	S11D	-50.341224	-6.397357	705	27	3.4	83	104.5	y	n	y	n	y	y	n	n	n	3	38	27	55	n	2	1488.499988	-0.0758393555	-1.0856254459	n	n	n	n	n	n	s	n	n	n	s	n	n	n
381	S11D	-50.341296	-6.397095	691	25	4.5	135	302	y	n	y	n	y	n	y	n	y	4	19	20	30	n	2	1488.499989	-0.1162618683	-0.8453647468	n	n	n	n	n	n	n	n	n	n	s	n	n	n
382	S11D	-50.354414	-6.413176	838	12	4.1	25	30	y	n	y	n	y	n	n	n	n	2	30	25	44	n	2	880.499988	0.2135869063	-0.7628401878	n	n	n	n	n	n	n	n	n	n	n	n	n	n
383	S11D	-50.316768	-6.422074	627	12.5	1.2	48.9	51	y	y	y	y	y	y	n	n	n	4	41	33	50	n	1	790	0.1712866485	-0.7455942539	n	n	n	n	n	n	s	n	n	n	n	n	n	n
384	SL	-49.649413	-5.966198	345	83.1	2.6	286.2	657.8	n	y	y	y	y	y	y	n	n	5	104	132	222	y	5	3266.499984	0.3065937401	-1.2555459331	n	n	n	n	n	n	s	n	n	n	n	n	n	s
385	SL	-49.649661	-5.964372	334	29.8	2.7	52.4	59.5	n	n	y	y	y	y	n	n	n	4	60	56	114	y	1	790	0.1712866485	-0.7455942539	n	n	n	n	n	n	s	n	n	n	n	n	n	n
386	SL	-49.649726	-5.96373	330	25.3	1.8	93.3	187.5	n	n	y	y	y	y	n	n	n	4	117	120	230	n	6	3555.49998	0.3159670422	-1.1509342188	n	n	n	n	n	n	n	n	n	n	n	n	n	s
387	SL	-49.649699	-5.963675	320	15.5	1.8	26.3	44.7	n	n	y	y	y	y	n	n	n	4	71	51	109	n	3	2278.5	0.3219878084	-1.193325462	n	n	n	n	n	n	n	n	n	n	n	n	n	s
388	SL	-49.649654	-5.963422	317	11.6	2	31.5	60.3	n	n	y	y	y	y	n	n	n	4	49	32	75	n	4	2633.499991	0.3688396485	-1.3898722402	n	n	n	s	n	n	n	n	n	n	n	n	n	s
389	SL	-49.649439	-5.966406	352	5.5	0.6	11	12	n	n	y	y	y	n	n	n	n	3	38	33	61	n	1	790	0.1942740567	-0.5105058265	n	n	n	n	n	n	n	n	n	n	n	n	n	n
390	SL	-49.649689	-5.967745	352	20.4	2	67.1	97.1	n	n	y	y	y	n	n	n	n	3	81	64	126	n	1	790	0.3424730914	-1.3010426711	n	n	n	n	n	n	n	n	n	n	n	n	n	s
391	SL	-49.649698	-5.967818	336	19.1	2.1	68.2	150.1	n	y	y	y	y	y	n	n	y	5	32	33	56	y	1	789.999992	0.2894155091	-0.9964202965	n	n	n	s	n	n	n	n	n	n	n	n	n	n
392	SL	-49.64985	-5.96458	325	15.6	2.9	18.3	23.8	n	n	y	y	y	n	n	n	n	3	59	40	85	n	2	1432.000016	0.1880279587	-0.5506353923	n	n	n	n	n	n	n	n	n	n	n	n	n	n
393	SL	-49.649989	-5.963278	330	11.5	3.3	28.5	26	n	n	n	y	y	y	n	n	n	3	44	37	74	n	1	790	0.3424730914	-1.3010426711	n	n	n	n	n	n	n	n	n	n	n	n	n	s
394	SL	-49.650053	-5.962917	321	8.1	1.1	11.1	18.7	n	n	y	y	y	n	n	n	n	3	48	36	77	n	1	789.999992	0.2894155091	-0.9964202965	n	n	n	s	n	n	n	n	n	n	n	n	n	n
395	SL	-49.6501	-5.962302	335	8.5	0.7	13.4	11.5	n	n	y	y	y	y	n	n	n	4	41	34	67	n	2	1580	0.3410209197	-1.2843034413	n	n	n	n	n	n	n	n	n	n	n	n	n	s
396	SL	-49.647632	-5.970327	456	45.5	7.9	200.5	460	n	n	y	y	y	y	n	n	n	4	121	55	148	y	4	2920.5	0.3146861184	-1.1563087262	n	n	n	n	n	n	n	n	n	n	n	n	n	s
397	SL	-49.646554	-5.971464	486	9	1.4	17.5	13	n	n	y	y	y	n	n	n	n	3	41	31	64	n	2	1283.999988	0.2340786096	-0.7546507039	n	n	n	n	n	n	n	n	n	n	n	n	n	n
398	SL	-49.646519	-5.971219	479	14.5	1.3	33	34	n	n	y	y	y	n	n	n	n	3	44	35	74	n	3	1821.33332	0.2694842143	-0.909565298	n	n	n	s	n	n	n	n	n	n	n	n	n	n
399	SL	-49.64631	-5.97177	495	8	0.8	10	12.5	n	n	y	y	y	n	n	n	n	3	36	19	50	n	1	789.999992	0.2894155091	-0.9964202965	n	n	n	s	n	n	n	n	n	n	n	n	n	n
400	SL	-49.644962	-5.972409	500	17	1.6	54.5	67	n	n	y	y	y	y	n	n	n	4	61	43	87	y	3	1941.99998	0.4054429117	-1.5521359375	n	n	n	s	n	n	n	n	n	n	n	n	n	s
401	SL	-49.644826	-5.972599	488	11.5	1.9	27.5	34	n	n	y	y	n	y	n	n	n	3	35	25	54	n	3	1729.833309	0.2343098	-0.7557980232	n	n	n	n	n	n	n	n	n	n	n	n	n	n
402	SL	-49.644745	-5.972635	449	25	1.2	107	231	n	n	y	y	y	y	y	n	n	5	30	44	61	n	2	1488	0.3237928932	-1.2093697264	n	n	n	n	n	n	n	n	n	n	n	n	n	s
403	SL	-49.643986	-5.97285	493	14	1.4	58.5	103.5	n	n	y	y	y	n	n	n	n	3	40	37	67	n	2	1579.999988	0.3615801232	-1.3717312085	n	n	n	n	n	n	n	n	n	n	n	n	n	s
404	SL	-49.643616	-5.972542	494	33	2.7	246	505	n	n	y	y	y	y	n	n	n	4	88	67	127	y	2	1579.999988	0.3615801232	-1.3717312085	n	n	n	n	n	n	n	n	n	n	n	n	n	s
405	SL	-49.643562	-5.972469	494	32	0.8	125.5	221.5	n	n	y	y	y	y	y	n	n	5	105	66	141	y	7	3880.499973	0.3074464344	-1.2232618396	n	n	n	n	n	n	s	n	n	n	n	n	n	s
406	SL	-49.643382	-5.972351	496	25.5	3.2	74	80	n	n	y	y	y	y	y	n	n	5	78	60	109	y	10	4926.16663	0.3451338332	-1.2733649758	n	n	n	s	n	n	n	n	n	n	n	n	n	s
407	SL	-49.644546	-5.968872	387	7	1.1	10	15	n	n	y	y	y	n	n	n	n	3	45	33	70	n	1	789.999992	0.17992694	-0.5156838191	n	n	n	n	n	n	n	n	n	n	n	n	n	n
408	SL	-49.643723	-5.969476	405	6.5	1.9	10	11	n	n	y	y	y	y	n	n	n	4	48	57	94	n	2	957	0.2087322245	-0.644583168	n	n	n	n	n	n	n	n	n	n	n	n	n	n
409	SL	-49.637971	-5.975765	610	39.9	6.5	86.3	198.3	n	n	y	y	y	y	y	n	n	5	78	75	124	n	7	4056.499981	0.3499936517	-1.4195618179	n	n	n	s	n	n	s	n	n	n	n	n	n	s
410	SL	-49.637376	-5.975511	618	7.2	0.9	16.8	18.9	n	n	y	y	y	y	n	n	n	4	31	29	49	n	1	789.999988	0.2415149158	-0.7875482612	n	n	n	n	n	n	n	n	n	n	n	n	n	n
411	SL	-49.631814	-5.97802	614	23.1	3.6	65.1	113.7	n	n	y	y	y	y	n	n	y	5	45	70	92	y	1	790	0.1712866485	-0.7455942539	n	n	n	n	n	n	s	n	n	n	n	n	n	n
412	SL	-49.632429	-5.977814	657	10	0.5	44.1	66.6	n	n	y	y	y	y	n	n	n	4	74	66	108	n	4	2681.999992	0.3593696723	-1.3482596481	n	n	n	s	n	n	n	n	n	n	n	n	n	s
413	SL	-49.631908	-5.976727	652	15.8	1.6	34.1	69.5	n	n	y	y	y	n	n	n	n	3	42	58	84	n	1	789.999988	0.2415149158	-0.7875482612	n	n	n	n	n	n	n	n	n	n	n	n	n	n
414	SL	-49.6355	-5.98152	660	38.3	3.8	263.1	973.1	n	n	y	y	y	y	y	y	y	7	90	77	138	n	4	2920.499984	0.3872253728	-1.4770338858	n	n	n	s	n	n	n	n	n	n	n	n	n	s
415	SL	-49.635753	-5.981548	657	20.5	1.8	52	105.5	n	n	y	y	n	y	n	n	n	3	34	39	66	n	3	2130.499987	0.2824366881	-1.0292363037	n	n	n	s	n	n	n	n	n	n	n	n	n	n
416	SL	-49.635201	-5.982089	684	28.3	1.2	94.8	293.8	n	n	y	y	y	y	y	y	n	6	57	52	87	n	2	1488.499992	0.2444976091	-0.8147994755	n	n	n	n	n	n	n	n	n	n	n	n	n	n
417	SL	-49.63098	-5.982911	529	8.5	1.2	15.5	40.5	n	n	y	y	y	y	n	n	n	4	45	37	70	n	1	789.999988	0.1947992333	-0.5822876233	n	n	n	n	n	n	n	n	n	n	n	n	n	n
418	SL	-49.630661	-5.98045	528	27	5	226.2	665	n	y	y	y	y	y	y	n	n	5	50	42	78	n	2	1488.499984	0.2985211665	-1.0411681259	n	n	n	s	n	n	n	n	n	n	n	n	n	n
419	SL	-49.627794	-5.981845	500	11.3	1.6	56.4	71.2	n	n	y	y	y	y	n	n	n	4	66	58	109	n	4	2278.166672	0.2608160403	-0.8704141122	n	n	n	s	n	n	n	n	n	n	n	n	n	n
420	SL	-49.627604	-5.981971	503	10	1.1	43.8	69.4	n	n	y	y	y	y	n	n	n	4	50	43	80	n	3	1727.666688	0.3113947693	-1.1422067905	n	n	n	n	n	n	n	n	n	n	n	n	n	s
421	SL	-49.627469	-5.981952	500	12.7	2.4	34.6	52.3	n	n	y	y	y	y	n	n	n	4	55	38	77	n	1	790	0.3424730914	-1.3010426711	n	n	n	n	n	n	n	n	n	n	n	n	n	s
422	SL	-49.627179	-5.981988	500	8.7	0.9	23.4	22.8	n	n	y	y	y	y	n	n	n	4	33	49	78	n	4	2920.500004	0.316288361	-1.1607897268	n	n	n	n	n	n	n	n	n	n	n	n	n	s
423	SL	-49.627125	-5.982069	490	5.2	0.4	12.6	8.9	n	n	y	y	y	y	n	n	n	4	44	25	63	n	2	1488.5	0.2478201098	-0.8280653635	n	n	n	n	n	n	n	n	n	n	n	n	n	n
424	SL	-49.625925	-5.981406	484	8	1.2	30.1	48	n	y	y	y	y	n	n	n	n	3	48	34	68	n	2	1580	0.3533224447	-1.3453106269	n	n	n	n	n	n	n	n	n	n	n	n	n	s
425	SL	-49.625539	-5.976756	593	23.8	1.2	79.2	152.4	n	n	y	y	y	y	y	n	n	5	72	35	90	n	2	1151.99998	0.286872569	-0.984805206	n	n	n	s	n	n	n	n	n	n	n	n	n	n
426	SL	-49.624502	-5.976365	643	37.5	12	208.5	520	n	n	y	y	y	y	y	n	n	5	72	69	113	y	5	3282.49998	0.3612699164	-1.4973110876	n	n	n	s	n	n	s	n	n	n	n	n	n	s
427	SL	-49.624707	-5.980851	473	14.4	2.4	26.4	18.3	n	n	y	y	y	y	n	n	n	4	41	47	73	n	5	3282.49998	0.2839747709	-1.1206742575	n	n	n	s	n	n	s	n	n	n	n	n	n	n
428	SL	-49.622696	-5.979526	479	25.2	2.5	100.2	223.1	n	n	y	y	y	y	y	n	n	5	108	87	156	y	2	1579.999988	0.3615801232	-1.3717312085	n	n	n	n	n	n	n	n	n	n	n	n	n	s
429	SL	-49.6221	-5.979506	483	23.5	2.3	43.6	71.9	n	n	y	y	y	y	y	n	n	5	57	48	93	n	4	2583.99998	0.3887124901	-1.4751577205	n	n	n	s	n	n	n	n	n	n	n	n	n	s
430	SL	-49.62173	-5.979379	480	16	1.4	42	24.5	n	n	y	y	y	n	y	n	y	5	37	33	60	n	2	1579.999992	0.3985836505	-1.5317999138	n	n	n	s	n	n	n	n	n	n	n	n	n	s
431	SL	-49.621442	-5.979152	478	9.9	1.6	40.8	51.3	n	y	y	y	y	n	n	n	n	3	49	42	78	n	2	1031.33332	0.2813358814	-0.9614148761	n	n	n	s	n	n	n	n	n	n	n	n	n	n
432	SL	-49.619945	-5.981418	489	19.1	0.3	74.9	122.5	n	n	y	y	y	n	y	n	n	4	53	74	107	n	3	1825.500016	0.1856082196	-0.5391225401	n	n	n	n	n	n	n	n	n	n	n	n	n	n
433	SL	-49.620064	-5.98102	485	20.5	1.4	72.5	42.5	n	n	y	y	y	n	n	n	n	3	59	36	82	n	2	1250.000016	0.1873429252	-0.5469739171	n	n	n	n	n	n	n	n	n	n	n	n	n	n
434	SL	-49.620616	-5.984051	516	34.6	1.6	116	157.7	n	n	y	y	y	y	n	n	n	4	116	82	164	y	4	2633.5	0.3053370272	-1.2807882938	n	n	n	n	n	n	s	n	n	n	n	n	n	s
435	SL	-49.620689	-5.984033	516	11.3	0.9	25.5	48.3	n	n	y	y	y	n	n	n	n	3	38	19	53	n	1	789.999992	0.2108402027	-0.6587578558	n	n	n	n	n	n	n	n	n	n	n	n	n	n
436	SL	-49.62442	-5.972819	647	30.1	2	33	56.2	n	n	y	y	y	n	n	n	n	3	71	61	111	n	3	2130.49998	0.2428473614	-0.7953337273	n	n	n	n	n	n	n	n	n	n	n	n	n	n
437	SL	-49.633077	-5.971584	611	26.1	2	209.1	408.7	n	n	y	y	y	y	y	n	y	6	88	45	114	y	1	789.999992	0.2894155091	-0.9964202965	n	n	n	s	n	n	n	n	n	n	n	n	n	n
438	SL	-49.632187	-5.966056	558	127.2	10	734.9	1081.2	n	n	y	y	y	y	n	n	n	4	165	151	253	y	12	5495.333318	0.3133357811	-1.2081907344	n	n	n	s	n	n	s	n	n	n	n	n	n	s
439	SL	-49.632252	-5.965441	554	88.8	6.5	240.5	433	n	n	y	y	y	y	n	n	y	5	63	67	106	n	2	1431.999992	0.3085532767	-1.0908593994	n	n	n	s	n	n	n	n	n	n	n	n	n	n
440	SL	-49.642238	-5.967021	448	15.5	3.2	90	91	n	n	y	y	y	n	n	n	n	3	86	62	130	n	2	1579.999992	0.3985836505	-1.5317999138	n	n	n	s	n	n	n	n	n	n	n	n	n	s
441	SL	-49.642501	-5.966787	434	8	1	48	77	n	n	y	y	y	y	n	n	n	4	62	65	107	n	4	2640.499972	0.3526546226	-1.3192456648	n	n	n	s	n	n	n	n	n	n	n	n	n	s
442	SL	-49.638334	-5.964461	458	60	4	317.2	576.5	n	n	y	y	y	y	y	n	n	5	78	74	122	y	1	790	0.1712866485	-0.7455942539	n	n	n	n	n	n	s	n	n	n	n	n	n	n
443	SL	-49.637409	-5.958617	330	50.1	3.2	137.4	54.4	n	n	y	y	y	y	n	n	n	4	88	85	141	n	5	3282.499975	0.2988859343	-1.0874509935	n	n	n	s	n	n	n	n	n	n	n	n	n	n
444	SL	-49.636379	-5.958406	369	29	3.8	119	202	n	n	y	y	y	n	n	n	n	3	44	47	75	n	2	1431.999992	0.2840665892	-0.9753271897	n	n	n	s	n	n	n	n	n	n	n	n	n	n
445	SL	-49.636333	-5.958677	366	8.9	1.2	33.3	56.6	n	n	y	y	y	y	n	n	n	4	54	37	75	n	1	790	0.3424730914	-1.3010426711	n	n	n	n	n	n	n	n	n	n	n	n	n	s
446	SL	-49.63589	-5.958902	381	36	2.1	169	235	n	n	y	y	y	y	n	n	y	5	58	63	100	n	5	3282.49998	0.3551810839	-1.4766731256	n	n	n	s	n	n	s	n	n	n	n	n	n	s
447	SL	-49.635691	-5.959146	370	44	0.4	183	347	n	n	y	y	y	y	y	n	n	5	81	79	125	n	5	3282.499972	0.3867929001	-1.4672476431	n	n	n	s	n	n	n	n	n	n	n	n	n	s
448	SL	-49.635736	-5.959119	380	12.5	0.5	60	159	n	n	y	y	y	y	n	n	n	4	35	27	56	n	2	1031.33332	0.2813358814	-0.9614148761	n	n	n	s	n	n	n	n	n	n	n	n	n	n
449	SL	-49.632709	-5.952238	298	49	3.8	211	228	n	n	y	y	y	y	n	n	n	4	64	56	88	n	9	4520.499984	0.3394808683	-1.2518423759	n	n	n	s	n	n	n	n	n	n	n	n	n	s
450	SL	-49.632664	-5.952112	286	6.5	1.4	19.5	23.5	n	n	y	y	y	y	n	n	n	4	39	32	63	n	2	957	0.1836090587	-0.5310650262	n	n	n	n	n	n	n	n	n	n	n	n	n	n
451	SL	-49.632483	-5.952401	288	21.5	3.3	94	88.5	n	n	y	y	y	y	y	n	n	5	104	53	132	n	6	3427.499992	0.3173102026	-1.1648905436	n	n	n	n	n	n	n	n	n	n	n	n	n	s
452	SL	-49.632719	-5.952076	283	9.5	2.2	20.5	22	n	n	y	y	y	n	y	n	n	4	30	34	56	n	4	2177.499984	0.2607020144	-0.8699767823	n	n	n	s	n	n	n	n	n	n	n	n	n	n
453	SL	-49.643481	-5.972234	493	24.5	4	73.6	101.5	n	n	y	y	y	y	n	n	n	4	47	59	88	y	7	4097.49998	0.3631159426	-1.4766035643	n	n	n	s	n	n	s	n	n	n	n	n	n	s
454	SL	-49.62452	-5.976166	651	9	1.6	28	34.5	n	n	y	y	y	n	n	n	n	3	52	45	83	n	1	789.999988	0.2415149158	-0.7875482612	n	n	n	n	n	n	n	n	n	n	n	n	n	n
455	SL	-49.622444	-5.979326	609	7.5	3	20.5	38	n	n	n	y	y	y	n	n	n	3	58	52	88	n	1	789.999992	0.2894155091	-0.9964202965	n	n	n	s	n	n	n	n	n	n	n	n	n	n
456	SL	-49.674588	-5.928302	336	460	32.26	1836	2662	n	n	y	y	y	y	y	n	n	5	138	110	180	n	5	3257.49998	0.1526059377	-1.4420169922	n	n	n	n	n	n	n	n	n	n	s	n	n	s
457	SL	-49.676181	-5.896299	245	23	3.43	60	102	n	n	y	y	y	y	n	n	n	4	84	35	99	n	2	1580	0.3296281489	-1.2624156565	n	n	n	n	n	n	n	n	n	n	n	n	n	s
458	SL	-49.674947	-5.929008	351	13	6.33	40.5	78.5	n	n	y	y	y	y	n	n	n	4	42	16	52	n	1	790	0.3424730914	-1.3010426711	n	n	n	n	n	n	n	n	n	n	n	n	n	s
459	SL	-49.67629	-5.896245	225	23	1.99	38	40	n	n	y	y	n	y	y	n	n	4	52	33	65	n	1	790	0.1821867468	-0.526357912	n	n	n	n	n	n	n	n	n	n	n	n	n	n
460	SL	-49.673697	-5.930488	271	39.5	8.47	115	150.5	n	n	n	y	y	y	n	n	n	3	101	50	124	n	2	1579.999988	0.0659863007	-1.5500042902	n	n	n	n	n	n	n	n	n	n	s	n	n	s
461	SL	-49.676386	-5.893939	228	24	1.42	70	91	n	n	y	n	y	y	y	n	n	4	89	52	112	n	4	2920.499988	0.2873740908	-1.2035796775	n	n	n	n	n	n	s	n	n	n	n	n	n	s
462	SL	-49.676243	-5.893097	224	15	1.79	77.5	100	n	n	y	y	y	y	y	n	n	5	87	41	105	n	3	2278.5	0.3165209168	-1.1960750174	n	n	n	n	n	n	n	n	n	n	n	n	n	s
463	SL	-49.676466	-5.894174	232	32	2.72	254.5	280	n	n	y	n	y	y	y	n	n	4	113	73	149	n	3	1925.999992	0.315243087	-1.1887102071	n	n	n	n	n	n	n	n	n	n	n	n	n	s
464	SL	-49.67624	-5.894228	226	21	1.38	149	283	n	n	n	y	y	y	y	n	n	4	86	57	125	n	2	1579.999988	0.3313558409	-1.2409196128	n	n	n	n	n	n	n	n	n	n	n	n	n	s
465	SL	-49.583366	-5.930355	257	5.5	1.02	11	8	n	n	y	y	y	n	n	n	n	3	17	21	36	n	1	790	0.3424730914	-1.3010426711	n	n	n	n	n	n	n	n	n	n	n	n	n	s
466	SL	-49.663094	-5.926465	250	25.5	1.29	111	89	n	n	y	y	y	y	n	n	n	4	40	20	55	n	2	1580	0.3296281489	-1.2624156565	n	n	n	n	n	n	n	n	n	n	n	n	n	s
467	SL	-49.635431	-5.973055	636	12	1	32	34	n	n	y	y	y	y	n	n	n	4	79	45	103	n	6	3603.499979	0.3598975897	-1.3675335089	n	n	n	s	n	n	n	n	n	n	n	n	n	s
468	SL	-49.635431	-5.973154	629	9	2.18	16.5	18	n	n	y	y	y	n	n	n	n	3	48	36	69	n	3	2278.499992	0.3265053423	-1.2162256106	n	n	n	n	n	n	n	n	n	n	n	n	n	s
469	SL	-49.673526	-5.930479	264	9.5	2.79	29.5	27	n	n	y	y	y	y	y	n	n	5	43	33	66	n	2	1488.499988	-0.0572080363	-0.9878438157	n	n	n	n	n	n	n	n	n	n	s	n	n	n
470	SL	-49.63662	-5.963309	466	68.5	1.64	138.5	154	n	n	y	y	y	y	y	n	y	6	97	78	134	n	4	2615.499984	0.3746123448	-1.4388568753	n	n	n	s	n	n	n	n	n	n	n	n	n	s
471	SL	-49.60247	-5.969382	286	34	1.36	171.5	199	y	y	n	y	y	y	n	n	n	3	77	52	106	n	4	2499.999992	0.3349822866	-1.2524696414	n	n	n	n	n	n	n	n	n	n	n	n	n	s
472	SL	-49.673631	-5.928137	299	18.5	3.62	50	38	n	n	y	n	y	n	n	n	n	2	49	11	54	n	3	2278.499988	0.0915972759	-1.4656695291	n	n	n	n	n	n	n	n	n	n	s	n	n	s
473	SL	-49.583914	-5.928086	348	13	5.33	47.5	45.5	n	n	n	n	y	n	n	n	n	1	47	12	54	n	1	789.999992	0.2108402027	-0.6587578558	n	n	n	n	n	n	n	n	n	n	n	n	n	n
