# Supplementary material for: Conserving relics from ancient underground worlds: assessing the influence of cave and landscape features on obligate iron cave dwellers from the Eastern Amazon
Source: PeerJ. 2018 Mar 20;6:e4531. doi: 10.7717/peerj.4531 (PMC5865468; doi:10.7717/peerj.4531)
Supplement: Supplemental Information 3 [file peerj-06-4531-s003.zip › SuppInfo/RARmodels.csv]

Estimate	Std. Error	z value	Pr(>|z|)
-0.269020622023563	0.24786239958268	-1.08536277578409	0.277761012302661
-0.21273227404396	0.161172075128297	-1.31990776860457	0.186865813534087
-0.179436593502902	0.101213176665692	-1.77285803503217	0.0762522339092643
-0.0861522671446475	0.0927736826270696	-0.928628299589672	0.353081750567446
