# Supplementary material for: Conserving relics from ancient underground worlds: assessing the influence of cave and landscape features on obligate iron cave dwellers from the Eastern Amazon
Source: PeerJ. 2018 Mar 20;6:e4531. doi: 10.7717/peerj.4531 (PMC5865468; doi:10.7717/peerj.4531)
Supplement: Supplemental Information 3 [file peerj-06-4531-s003.zip › SuppInfo/PMatrix.csv]

CAVE.ID	Species	Count
1	Charinus ferreus	1
1	Matta sp. 1	1
1	Paronellidae sp. 4	1
2	Paronellidae sp. 4	1
3	aff. Xyccarph sp. 5	1
4	Paronellidae sp. 4	1
5	Matta sp. 1	1
5	Paronellidae sp. 4	1
6	Entomobryidae sp. 4	1
7	Paronellidae sp. 4	1
8	Paronellidae sp. 4	1
9	Entomobryidae sp. 4	1
9	Paronellidae sp. 4	1
9	Pselaphinae sp. 6	1
10	Paronellidae sp. 4	1
10	Pseudochthonius sp. 4	1
11	Paronellidae sp. 4	1
12	Entomobryidae sp. 4	1
12	Matta sp. 1	1
12	Olpiidae sp. 2	1
12	Paronellidae sp. 4	1
12	Sminthuroidea sp. 1	1
13	aff. Xyccarph sp. 5	1
14	aff. Xyccarph sp. 5	1
14	Lygromma sp. 2	1
14	Paronellidae sp. 4	1
14	Pseudochthonius sp. 4	1
15	Cyphoderidae sp. 2	1
15	Paronellidae sp. 4	1
16	Charinus carajas	1
16	Paronellidae sp. 4	1
17	Charinus carajas	1
17	Paronellidae sp. 4	1
18	Circoniscus buckupi	1
18	Paronellidae sp. 4	1
19	Cryptops sp. 3	1
20	aff. Xyccarph sp. 1	1
20	Paronellidae sp. 4	1
21	Carabidae sp. 17	1
21	Circoniscus buckupi	1
22	Carajas paraua	1
22	Circoniscus buckupi	1
22	Coarazuphium sp. 1	1
22	Coarazuphium sp. 2	1
22	Paronellidae sp. 4	1
23	Entomobryidae sp. 4	1
24	Charinus carajas	1
24	Circoniscus buckupi	1
24	Coarazuphium sp. 1	1
24	Coarazuphium sp. 2	1
24	Copelatus cessaima	1
24	Cyphoderidae sp. 1	1
24	Paronellidae sp. 4	1
24	Pselaphinae sp. 12	1
25	Circoniscus buckupi	1
25	Paronellidae sp. 4	1
25	Staphylinidae sp. 76	1
26	Charinus carajas	1
27	Charinus carajas	1
27	Circoniscus buckupi	1
27	Entomobryidae sp. 4	1
27	Paronellidae sp. 4	1
28	Charinus carajas	1
28	Circoniscus buckupi	1
28	Cyphoderidae sp. 1	1
29	aff. Xyccarph sp. 1	1
29	Carajas paraua	1
29	Charinus carajas	1
29	Circoniscus buckupi	1
29	Cyphoderidae sp. 1	1
29	Pseudochthonius sp. 3	1
30	Charinus carajas	1
31	Carajas paraua	1
31	Entomobryidae sp. 4	1
31	Paronellidae sp. 4	1
32	Circoniscus buckupi	1
33	Circoniscus buckupi	1
34	Carabidae sp. 17	1
34	Charinus carajas	1
34	Coarazuphium sp. 1	1
34	Cyphoderidae sp. 1	1
34	Paronellidae sp. 4	1
34	Pselaphinae sp. 12	1
35	aff. Xyccarph sp. 1	1
35	Carajas paraua	1
35	Charinus carajas	1
35	Circoniscus buckupi	1
35	Copelatus cessaima	1
35	Paronellidae sp. 4	1
35	Pseudochthonius sp. 3	1
35	Staphylinidae sp. 34	1
36	Paronellidae sp. 4	1
37	Carajas paraua	1
37	Circoniscus buckupi	1
37	Paronellidae sp. 4	1
38	Charinus carajas	1
38	Circoniscus buckupi	1
38	Paronellidae sp. 4	1
39	Carajas paraua	1
40	Carajas paraua	1
40	Charinus carajas	1
40	Circoniscus buckupi	1
40	Coarazuphium sp. 1	1
40	Cyphoderidae sp. 1	1
40	Paronellidae sp. 4	1
40	Staphylinidae sp. 34	1
40	Staphylinidae sp. 76	1
41	Circoniscus buckupi	1
42	Charinus carajas	1
43	Carajas paraua	1
43	Circoniscus buckupi	1
43	Coarazuphium sp. 1	1
43	Paronellidae sp. 4	1
44	Carabidae sp. 17	1
44	Cyphoderidae sp. 1	1
44	Paronellidae sp. 4	1
45	Charinus carajas	1
45	Paronellidae sp. 4	1
46	Cyphoderidae sp. 1	1
46	Entomobryidae sp. 4	1
46	Paronellidae sp. 4	1
47	Cyphoderidae sp. 1	1
48	Charinus carajas	1
48	Paronellidae sp. 4	1
49	Circoniscus buckupi	1
49	Paronellidae sp. 4	1
50	Charinus carajas	1
50	Cyphoderidae sp. 1	1
50	Dytiscidae sp. 11B	1
50	Dytiscidae sp. 12A	1
50	Pselaphinae sp. 12	1
51	Paronellidae sp. 4	1
52	Cyphoderidae sp. 1	1
53	Paronellidae sp. 4	1
54	Charinus carajas	1
54	Circoniscus buckupi	1
54	Cyphoderidae sp. 1	1
54	Paronellidae sp. 4	1
55	aff. Xyccarph sp. 1	1
55	Charinus carajas	1
55	Circoniscus buckupi	1
55	Cyphoderidae sp. 1	1
55	Entomobryidae sp. 4	1
55	Paronellidae sp. 4	1
55	Pseudochthonius sp. 3	1
56	Carajas paraua	1
56	Charinus carajas	1
56	Circoniscus buckupi	1
56	Cyphoderidae sp. 1	1
56	Paronellidae sp. 4	1
57	Charinus carajas	1
58	Paronellidae sp. 4	1
59	Carajas paraua	1
60	Charinus carajas	1
60	Paronellidae sp. 4	1
61	Carajas paraua	1
61	Charinus carajas	1
61	Paronellidae sp. 4	1
61	Pselaphinae sp. 12	1
62	Charinus carajas	1
62	Paronellidae sp. 4	1
63	Charinus carajas	1
64	Charinus carajas	1
64	Circoniscus buckupi	1
64	Paronellidae sp. 4	1
65	Carajas paraua	1
65	Charinus carajas	1
65	Circoniscus buckupi	1
65	Dytiscidae sp. 12A	1
65	Dytiscidae sp. 7	1
65	Paronellidae sp. 4	1
66	Carajas paraua	1
66	Charinus carajas	1
66	Circoniscus buckupi	1
66	Cyphoderidae sp. 1	1
66	Entomobryidae sp. 4	1
66	Paronellidae sp. 4	1
67	Charinus carajas	1
68	Paronellidae sp. 4	1
69	Carajas paraua	1
69	Charinus carajas	1
69	Paronellidae sp. 4	1
70	Charinus carajas	1
71	Charinus carajas	1
71	Cyphoderidae sp. 1	1
71	Paronellidae sp. 4	1
72	aff. Xyccarph sp. 1	1
72	Carajas paraua	1
72	Charinus carajas	1
72	Cyphoderidae sp. 1	1
72	Paronellidae sp. 4	1
72	Sphaerolichidae sp. 1	1
73	Carajas paraua	1
73	Charinus carajas	1
73	Circoniscus buckupi	1
73	Paronellidae sp. 4	1
74	Charinus carajas	1
75	Carajas paraua	1
76	Charinus carajas	1
76	Circoniscus buckupi	1
76	Cyphoderidae sp. 1	1
76	Paronellidae sp. 4	1
77	Carajas paraua	1
77	Paronellidae sp. 4	1
78	Charinus carajas	1
78	Paronellidae sp. 4	1
79	Charinus carajas	1
80	Calabozoidea sp. 1	1
80	Charinus carajas	1
80	Circoniscus buckupi	1
80	Cyphoderidae sp. 1	1
80	Dytiscidae sp. 7	1
80	Paronellidae sp. 4	1
81	Charinus carajas	1
81	Cyphoderidae sp. 1	1
81	Entomobryidae sp. 4	1
81	Paronellidae sp. 4	1
82	Paronellidae sp. 4	1
83	Charinus carajas	1
83	Cyphoderidae sp. 1	1
83	Paronellidae sp. 4	1
84	Paronellidae sp. 4	1
85	Circoniscus buckupi	1
85	Paronellidae sp. 4	1
86	Carajas paraua	1
86	Charinus carajas	1
86	Circoniscus buckupi	1
86	Cyphoderidae sp. 1	1
86	Paronellidae sp. 4	1
86	Pseudochthonius sp. 3	1
87	Charinus carajas	1
87	Paronellidae sp. 4	1
88	Charinus carajas	1
88	Cyphoderidae sp. 1	1
88	Dytiscidae sp. 11B	1
89	Cyphoderidae sp. 1	1
90	Charinus carajas	1
91	Charinus carajas	1
92	Charinus carajas	1
92	Circoniscus buckupi	1
92	Copelatus cessaima	1
92	Cyphoderidae sp. 1	1
92	Paronellidae sp. 4	1
93	Circoniscus buckupi	1
94	Carajas paraua	1
94	Charinus carajas	1
94	Circoniscus buckupi	1
94	Cyphoderidae sp. 1	1
94	Matta sp. 1	1
94	Paronellidae sp. 4	1
94	Sminthuroidea sp. 1	1
95	Paronellidae sp. 4	1
96	Carajas paraua	1
96	Paronellidae sp. 4	1
97	Entomobryidae sp. 4	1
98	Paronellidae sp. 4	1
99	Charinus carajas	1
100	aff. Xyccarph sp. 1	1
101	Charinus carajas	1
102	Charinus carajas	1
103	Charinus carajas	1
103	Cyphoderidae sp. 1	1
103	Paronellidae sp. 4	1
104	Charinus carajas	1
104	Dytiscidae sp. 11B	1
104	Paronellidae sp. 4	1
105	Charinus carajas	1
105	Dytiscidae sp. 12A	1
105	Paronellidae sp. 4	1
106	Cyphoderidae sp. 1	1
107	Circoniscus buckupi	1
107	Paronellidae sp. 4	1
108	Carajas paraua	1
108	Paronellidae sp. 4	1
109	Sminthuroidea sp. 1	1
110	Paronellidae sp. 4	1
111	Paronellidae sp. 4	1
112	Circoniscus buckupi	1
113	Cyphoderidae sp. 1	1
113	Dytiscidae sp. 11B	1
113	Dytiscidae sp. 12A	1
113	Paronellidae sp. 4	1
114	Circoniscus buckupi	1
114	Paronellidae sp. 4	1
115	Paronellidae sp. 4	1
116	Charinus carajas	1
117	Charinus carajas	1
117	Dytiscidae sp. 12A	1
117	Paronellidae sp. 4	1
118	Charinus carajas	1
118	Entomobryidae sp. 4	1
119	aff. Xyccarph sp. 1	1
119	Carajas paraua	1
119	Charinus carajas	1
119	Circoniscus buckupi	1
119	Copelatus cessaima	1
119	Ochyroceratidae sp.	1
119	Paronellidae sp. 4	1
119	Pseudochthonius sp. 3	1
120	Circoniscus buckupi	1
120	Paronellidae sp. 4	1
121	aff. Xyccarph sp. 1	1
121	Paronellidae sp. 4	1
122	Charinus carajas	1
123	Cyphoderidae sp. 1	1
123	Histeridae sp. 2	1
123	Paronellidae sp. 4	1
124	Carabidae sp. 17	1
124	Carajas paraua	1
124	Charinus carajas	1
124	Circoniscus buckupi	1
124	Cyphoderidae sp. 1	1
124	Ochyroceratidae sp.	1
124	Paronellidae sp. 4	1
124	Pseudochthonius sp. 3	1
125	Charinus carajas	1
125	Cyphoderidae sp. 1	1
125	Paronellidae sp. 4	1
126	Carajas paraua	1
126	Circoniscus buckupi	1
126	Cyphoderidae sp. 1	1
127	Charinus carajas	1
127	Cyphoderidae sp. 1	1
127	Paronellidae sp. 4	1
128	Copelatinae sp.	1
129	Coarazuphium sp. 2	1
130	Circoniscus buckupi	1
131	Charinus carajas	1
132	Carajas paraua	1
132	Charinus carajas	1
133	aff. Xyccarph sp. 1	1
133	Carajas paraua	1
133	Charinus carajas	1
134	Cyphoderidae sp. 1	1
134	Paronellidae sp. 4	1
135	aff. Xyccarph sp. 1	1
135	Carajas paraua	1
135	Circoniscus buckupi	1
135	Entomobryidae sp. 4	1
135	Paronellidae sp. 4	1
135	Pseudochthonius sp. 2	1
136	Carajas paraua	1
136	Charinus carajas	1
136	Circoniscus buckupi	1
136	Coarazuphium sp. 2	1
136	Cyphoderidae sp. 1	1
136	Dytiscidae sp. 12A	1
136	Paronellidae sp. 4	1
136	Pselaphinae sp. 12	1
136	Pseudochthonius sp. 2	1
137	Carajas paraua	1
137	Charinus carajas	1
137	Circoniscus buckupi	1
137	Coarazuphium sp. 1	1
137	Dytiscidae sp. 11C	1
137	Entomobryidae sp. 4	1
137	Paronellidae sp. 4	1
137	Pselaphinae sp. 12	1
137	Pseudochthonius sp. 2	1
138	Carajas paraua	1
138	Charinus carajas	1
138	Circoniscus buckupi	1
138	Cyphoderidae sp. 1	1
138	Dytiscidae sp. 12B	1
138	Paronellidae sp. 4	1
138	Pselaphinae sp. 12	1
139	Carajas paraua	1
139	Circoniscus buckupi	1
139	Coarazuphium sp. 2	1
139	Dytiscidae sp. 7	1
139	Paronellidae sp. 4	1
140	Cyphoderidae sp. 1	1
140	Paronellidae sp. 4	1
141	Carajas paraua	1
142	Carajas paraua	1
142	Charinus carajas	1
142	Circoniscus buckupi	1
142	Cyphoderidae sp. 1	1
142	Pselaphinae sp. 12	1
143	Dytiscidae sp. 11C	1
144	Carajas paraua	1
144	Circoniscus buckupi	1
144	Cyphoderidae sp. 1	1
144	Paronellidae sp. 4	1
144	Pselaphinae sp. 12	1
144	Pseudochthonius sp. 2	1
145	Circoniscus buckupi	1
145	Coarazuphium sp. 1	1
145	Paronellidae sp. 4	1
145	Pseudochthonius sp. 2	1
146	Carajas paraua	1
146	Circoniscus buckupi	1
146	Paronellidae sp. 4	1
146	Pselaphinae sp. 12	1
146	Pseudochthonius sp. 2	1
147	Carabidae sp. 17	1
147	Carajas paraua	1
147	Charinus carajas	1
147	Circoniscus buckupi	1
147	Coarazuphium sp. 1	1
147	Cyphoderidae sp. 1	1
147	Entomobryidae sp. 4	1
147	Matta sp. 1	1
147	Paronellidae sp. 4	1
147	Pseudochthonius sp. 2	1
147	Sminthuroidea sp. 1	1
147	Staphylinidae sp. 10	1
148	Carajas paraua	1
148	Charinus carajas	1
148	Circoniscus buckupi	1
148	Pseudochthonius sp. 2	1
149	Carabidae sp. 17	1
150	Charinus carajas	1
150	Circoniscus buckupi	1
150	Paronellidae sp. 4	1
150	Pseudochthonius sp. 2	1
151	Carajas paraua	1
151	Circoniscus buckupi	1
151	Paronellidae sp. 4	1
151	Sminthuroidea sp. 1	1
152	Paronellidae sp. 4	1
153	Carajas paraua	1
153	Circoniscus buckupi	1
153	Coarazuphium sp. 1	1
153	Pseudochthonius sp. 2	1
154	Carajas paraua	1
155	Paronellidae sp. 4	1
156	Charinus carajas	1
157	Matta sp. 1	1
157	Paronellidae sp. 4	1
158	Dytiscidae sp. 7	1
159	Carajas paraua	1
159	Charinus carajas	1
159	Circoniscus buckupi	1
159	Coarazuphium sp. 2	1
159	Cyphoderidae sp. 1	1
159	Dytiscidae sp. 11C	1
159	Dytiscidae sp. 12A	1
159	Paronellidae sp. 4	1
159	Pseudochthonius sp. 2	1
159	Sminthuroidea sp. 1	1
159	Sphaerolichidae sp. 1	1
160	Carajas paraua	1
161	Dytiscidae sp. 20	1
162	Carajas paraua	1
163	Carajas paraua	1
164	Paronellidae sp. 4	1
165	Cyphoderidae sp. 1	1
166	Calabozoidea sp. 1	1
166	Carajas paraua	1
166	Circoniscus buckupi	1
167	Carajas paraua	1
168	Carajas paraua	1
168	Entomobryidae sp. 4	1
169	Carajas paraua	1
169	Paronellidae sp. 4	1
170	Calabozoidea sp. 1	1
170	Charinus carajas	1
170	Paronellidae sp. 4	1
171	Charinus carajas	1
172	Paronellidae sp. 4	1
173	Carajas paraua	1
173	Charinus carajas	1
173	Cyphoderidae sp. 1	1
174	Carajas paraua	1
174	Charinus carajas	1
174	Circoniscus buckupi	1
174	Cyphoderidae sp. 1	1
174	Dytiscidae sp. 12B	1
174	Dytiscidae sp. 7	1
174	Sphaerolichidae sp. 1	1
174	Staphylinidae sp. 10	1
175	Carajas paraua	1
176	Dytiscidae sp. 12B	1
176	Dytiscidae sp. 7	1
177	Cyphoderidae sp. 1	1
177	Paronellidae sp. 4	1
178	Carajas paraua	1
178	Charinus carajas	1
178	Coarazuphium sp. 1	1
178	Sphaerolichidae sp. 1	1
179	Cyphoderidae sp. 1	1
180	Carajas paraua	1
180	Charinus carajas	1
180	Circoniscus buckupi	1
180	Cyphoderidae sp. 1	1
180	Dytiscidae sp. 12B	1
180	Entomobryidae sp. 4	1
180	Sminthuroidea sp. 1	1
181	Carajas paraua	1
181	Charinus carajas	1
181	Circoniscus buckupi	1
181	Matta sp. 1	1
182	Cyphoderidae sp. 1	1
183	Entomobryidae sp. 4	1
184	Matta sp. 1	1
185	Carajas paraua	1
185	Cyphoderidae sp. 1	1
186	Entomobryidae sp. 4	1
187	Cyphoderidae sp. 1	1
188	aff. Xyccarph sp. 1	1
188	Carajas paraua	1
188	Charinus carajas	1
188	Circoniscus buckupi	1
188	Coarazuphium sp. 1	1
188	Paronellidae sp. 4	1
188	Pselaphinae sp. 12	1
188	Pseudochthonius sp. 2	1
188	Sminthuroidea sp. 1	1
189	aff. Xyccarph sp. 1	1
189	Fuhrmannodesmidae af	1
190	Fuhrmannodesmidae af	1
191	Escadabiidae sp. 2	1
191	Escadabiidae sp. 6	1
192	aff. Xyccarph sp. 1	1
192	Carajas paraua	1
192	Pyrgodesmidae sp. 1	1
192	Trichorhina sp. 1	1
193	Amazoniscus sp. 1	1
193	Carajas paraua	1
193	Charinus carajas	1
193	Cyphoderus sp. 2	1
193	Isotomidae sp. 2	1
193	Oligochaeta sp. 2	1
193	Pyrgodesmidae sp. 1	1
193	Tricladida sp. 1	1
194	Pyrgodesmidae sp. 1	1
195	Cyphoderus sp. 2	1
195	Pyrgodesmidae sp. 1	1
196	Oligochaeta sp. 2	1
197	Entomobryomorpha sp.	1
197	Oligochaeta sp. 2	1
197	Pyrgodesmidae sp. 1	1
198	Carajas paraua	1
198	Charinus carajas	1
198	Dipsocoridae sp.	1
198	Dytiscidae sp. 1	1
198	Entomobryomorpha sp.	1
198	Pyrgodesmidae sp. 1	1
198	Trichorhina sp. 1	1
199	Carajas paraua	1
199	Charinus carajas	1
199	Entomobryomorpha sp.	1
199	Oligochaeta sp. 2	1
199	Pyrgodesmidae sp. 1	1
200	Pyrgodesmidae sp. 1	1
201	Carajas paraua	1
201	Entomobryomorpha sp.	1
201	Fuhrmannodesmidae af	1
201	Pyrgodesmidae sp. 1	1
201	Sminthurididae sp. 2	1
202	Isotomidae sp. 2	1
202	Oligochaeta sp. 2	1
202	Pyrgodesmidae sp. 1	1
203	Carajas paraua	1
203	Cyphoderus sp. 2	1
203	Entomobryomorpha sp.	1
203	Pyrgodesmidae sp. 1	1
203	Sminthurididae sp. 2	1
204	Amazoniscus sp. 1	1
204	Carajas paraua	1
204	Charinus carajas	1
204	Cyphoderus sp. 2	1
204	Entomobryomorpha sp.	1
204	Oligochaeta sp. 2	1
204	Pyrgodesmidae sp. 1	1
205	Dytiscidae sp. 1	1
205	Tricladida sp. 1	1
206	Carajas paraua	1
206	Entomobryomorpha sp.	1
206	Pyrgodesmidae sp. 1	1
206	Trichorhina sp. 1	1
207	Charinus carajas	1
207	Entomobryomorpha sp.	1
207	Ochyroceratidae sp.	1
208	Amazoniscus sp. 1	1
208	Carajas paraua	1
208	Charinus carajas	1
208	Entomobryomorpha sp.	1
208	Escadabiidae sp. 2	1
208	Isotomidae sp. 2	1
208	Pyrgodesmidae sp. 1	1
209	Amazoniscus sp. 1	1
209	Carabidae sp. 5	1
209	Carajas paraua	1
209	Charinus carajas	1
209	Dipsocoridae sp.	1
209	Dytiscidae sp. 1	1
209	Dytiscidae sp. 5	1
209	Escadabiidae sp. 2	1
209	Pyrgodesmidae sp. 1	1
210	Amazoniscus sp. 1	1
210	Carajas paraua	1
210	Charinus carajas	1
210	Escadabiidae sp. 2	1
210	Oligochaeta sp. 2	1
210	Pyrgodesmidae sp. 1	1
210	Trichorhina sp. 1	1
211	Dytiscidae sp. 1	1
211	Tricladida sp. 1	1
212	aff. Xyccarph sp. 1	1
212	Carajas paraua	1
212	Charinus carajas	1
212	Isotomidae sp. 2	1
212	Pyrgodesmidae sp. 1	1
213	Carajas paraua	1
213	Charinus carajas	1
213	Escadabiidae sp. 4	1
213	Pyrgodesmidae sp. 1	1
214	Carajas paraua	1
214	Pyrgodesmidae sp. 1	1
215	Charinus carajas	1
215	Isotomidae sp. 2	1
216	Dytiscidae sp. 1	1
216	Fuhrmannodesmidae af	1
216	Isotomidae sp. 2	1
217	Carajas paraua	1
217	Cyphoderus sp. 2	1
217	Pyrgodesmidae sp. 1	1
218	Carajas paraua	1
218	Charinus carajas	1
218	Dytiscidae sp. 1	1
218	Escadabiidae sp. 2	1
218	Ochyroceratidae sp. 5	1
218	Oligochaeta sp. 2	1
218	Pyrgodesmidae sp. 1	1
218	Trichorhina sp. 1	1
219	Amazoniscus sp. 1	1
219	Carajas paraua	1
219	Charinus carajas	1
219	Escadabiidae sp. 2	1
219	Oligochaeta sp. 2	1
219	Pyrgodesmidae sp. 1	1
220	Charinus carajas	1
220	Pyrgodesmidae sp. 1	1
221	Amazoniscus sp. 1	1
221	Carajas paraua	1
221	Charinus carajas	1
221	Dytiscidae sp. 5	1
221	Escadabiidae sp. 2	1
221	Pyrgodesmidae sp. 1	1
222	Dytiscidae sp. 1	1
222	Pyrgodesmidae sp. 1	1
223	Dytiscidae sp. 5	1
223	Oligochaeta sp. 2	1
223	Pyrgodesmidae sp. 1	1
224	Charinus carajas	1
225	Carajas paraua	1
225	Escadabiidae sp. 2	1
225	Pyrgodesmidae sp. 1	1
226	Carajas paraua	1
226	Charinus carajas	1
226	Entomobryomorpha sp.	1
226	Isotomidae sp. 2	1
226	Pseudonannolene spelaea	1
226	Pyrgodesmidae sp. 1	1
227	Tricladida sp. 1	1
228	Charinus carajas	1
228	Paradoxosomatidae sp. 1	1
228	Tricladida sp. 1	1
229	Pyrgodesmidae sp. 1	1
230	aff. Xyccarph sp. 1	1
230	Charinus carajas	1
230	Escadabiidae sp. 6	1
230	Fuhrmannodesmidae af	1
230	Pyrgodesmidae sp. 1	1
231	aff. Xyccarph sp. 1	1
231	Amazoniscus sp. 1	1
231	Carajas paraua	1
231	Dytiscidae sp. 5	1
231	Isotomidae sp. 2	1
231	Ochyroceratidae sp. 5	1
231	Pyrgodesmidae sp. 1	1
231	Tricladida sp. 1	1
232	Entomobryomorpha sp.	1
233	Charinus carajas	1
233	Dytiscidae sp. 1	1
233	Dytiscidae sp. 5	1
233	Escadabiidae sp. 2	1
233	Oligochaeta sp. 7	1
233	Tricladida sp. 1	1
234	Oligochaeta sp. 2	1
235	Charinus carajas	1
235	Pyrgodesmidae sp. 1	1
235	Sminthurididae sp. 2	1
236	Cyphoderidae sp. 2	1
236	Isotomidae sp. 2	1
236	Pyrgodesmidae sp. 1	1
237	Charinus carajas	1
237	Entomobryomorpha sp.	1
237	Isotomidae sp. 2	1
237	Ochyroceratidae sp. 5	1
237	Pseudonannolene spelaea	1
237	Pyrgodesmidae sp. 1	1
237	Tricladida sp. 1	1
238	Amazoniscus sp. 1	1
238	Carajas paraua	1
238	Charinus carajas	1
238	Entomobryomorpha sp.	1
238	Glomeridesmidae sp. 3	1
238	Isotomidae sp. 2	1
238	Pyrgodesmidae sp. 1	1
238	Trichorhina sp. 1	1
239	aff. Xyccarph sp. 1	1
239	Escadabiidae sp. 6	1
239	Ochyroceratidae sp. 5	1
239	Pyrgodesmidae sp. 1	1
239	Tricladida sp. 1	1
240	Entomobryomorpha sp.	1
241	Pyrgodesmidae sp. 1	1
241	Tricladida sp. 1	1
242	Amazoniscus sp. 1	1
242	Carajas paraua	1
242	Charinus carajas	1
242	Coarazuphium sp.	1
242	Cyphoderidae sp. 2	1
242	Cyphoderus sp. 2	1
242	Entomobryomorpha sp.	1
242	Escadabiidae sp. 2	1
242	Escadabiidae sp. 6	1
242	Isotomidae sp. 2	1
242	Isotomidae sp. 5	1
242	Pseudonannolene spelaea	1
242	Pyrgodesmidae sp. 1	1
242	Spirostreptidae sp. 3	1
242	Styloniscidae sp. 3	1
242	Tricladida sp. 1	1
243	aff. Xyccarph sp. 1	1
243	Amazoniscus sp. 1	1
243	Dytiscidae sp. 5	1
243	Entomobryomorpha sp.	1
243	Isotomidae sp. 2	1
243	Oligochaeta sp. 2	1
243	Pyrgodesmidae sp. 1	1
243	Tricladida sp. 1	1
244	Pyrgodesmidae sp. 1	1
244	Spirostreptidae sp. 3	1
244	Styloniscidae sp. 3	1
245	Amazoniscus sp. 1	1
245	Carajas paraua	1
245	Charinus carajas	1
245	Dytiscidae sp. 1	1
245	Entomobryomorpha sp.	1
245	Escadabiidae sp. 2	1
245	Escadabiidae sp. 7	1
245	Isotomidae sp. 2	1
245	Pyrgodesmidae sp. 1	1
245	Tricladida sp. 1	1
246	Charinus carajas	1
246	Entomobryomorpha sp.	1
246	Tricladida sp. 1	1
247	aff. Xyccarph sp. 1	1
247	Amazoniscus sp. 1	1
247	Carajas paraua	1
247	Charinus carajas	1
247	Cyphoderus sp. 2	1
247	Entomobryomorpha sp.	1
247	Isotomidae sp. 2	1
247	Matta sp. 1	1
247	Pyrgodesmidae sp. 1	1
248	Carabidae sp. 9	1
248	Carajas paraua	1
248	Charinus carajas	1
248	Entomobryomorpha sp.	1
248	Escadabiidae sp. 2	1
248	Isotomidae sp. 2	1
248	Pyrgodesmidae sp. 1	1
248	Tricladida sp. 1	1
249	aff. Xyccarph sp. 1	1
249	Pyrgodesmidae sp. 1	1
250	Charinus carajas	1
250	Oligochaeta sp. 7	1
251	Charinus carajas	1
252	Entomobryomorpha sp.	1
253	Pyrgodesmidae sp. 1	1
254	Pyrgodesmidae sp. 1	1
255	aff. Xyccarph sp. 1	1
255	Carajas paraua	1
255	Charinus carajas	1
255	Dytiscidae sp. 1	1
255	Dytiscidae sp. 5	1
255	Entomobryomorpha sp.	1
255	Escadabiidae sp. 4	1
255	Pyrgodesmidae sp. 1	1
255	Tricladida sp. 1	1
256	aff. Xyccarph sp. 1	1
256	Carajas paraua	1
256	Charinus carajas	1
256	Crinocheta sp. 1	1
256	Entomobryomorpha sp.	1
256	Escadabiidae sp. 2	1
256	Escadabiidae sp. 4	1
256	Isotomidae sp. 2	1
256	Matta sp. 1	1
257	Carajas paraua	1
257	Charinus carajas	1
257	Coarazuphium sp.	1
257	Entomobryomorpha sp.	1
257	Escadabiidae sp. 2	1
257	Matta sp. 1	1
257	Pseudonannolene spelaea	1
257	Pyrgodesmidae sp. 1	1
257	Tricladida sp. 1	1
258	aff. Xyccarph sp. 1	1
258	Charinus carajas	1
258	Entomobryomorpha sp.	1
258	Isotomidae sp. 2	1
258	Paradoxosomatidae sp. 1	1
258	Pyrgodesmidae sp. 1	1
259	Carajas paraua	1
259	Charinus carajas	1
259	Cyphoderus sp. 2	1
259	Entomobryomorpha sp.	1
259	Lophoproctidae sp. 1	1
259	Pyrgodesmidae sp. 1	1
260	Carajas paraua	1
260	Charinus carajas	1
260	Dytiscidae sp. 1	1
260	Dytiscidae sp. 5	1
260	Entomobryomorpha sp.	1
260	Escadabiidae sp. 2	1
260	Escadabiidae sp. 4	1
260	Glomeridesmidae sp. 1	1
260	Isotomidae sp. 2	1
260	Lophoproctidae sp. 1	1
260	Polydesmida aff sp. 1	1
260	Pseudonannolene spelaea	1
260	Pyrgodesmidae sp. 1	1
261	Carajas paraua	1
261	Crinocheta sp. 1	1
261	Entomobryomorpha sp.	1
261	Pyrgodesmidae sp. 1	1
261	Sminthurididae sp. 2	1
262	aff. Xyccarph sp. 1	1
262	Carajas paraua	1
262	Charinus carajas	1
262	Crinocheta sp. 1	1
262	Cyphoderidae sp. 2	1
262	Cyphoderus sp. 2	1
262	Entomobryomorpha sp.	1
262	Escadabiidae sp. 2	1
262	Escadabiidae sp. 4	1
262	Matta sp. 1	1
262	Oligochaeta sp. 2	1
262	Pseudonannolene spelaea	1
262	Pyrgodesmidae sp. 1	1
263	aff. Xyccarph sp. 1	1
263	Carajas paraua	1
263	Charinus carajas	1
263	Entomobryomorpha sp.	1
263	Pyrgodesmidae sp. 1	1
264	aff. Xyccarph sp. 1	1
264	Entomobryomorpha sp.	1
265	Amazoniscus sp. 1	1
265	Carajas paraua	1
265	Charinus carajas	1
265	Cyphoderus sp. 2	1
265	Entomobryomorpha sp.	1
265	Escadabiidae sp. 7	1
265	Matta sp. 1	1
265	Pyrgodesmidae sp. 1	1
265	Rogeria sp. 6	1
265	Tricladida sp. 1	1
266	aff. Xyccarph sp. 1	1
266	Amazoniscus sp. 1	1
266	Carajas paraua	1
266	Charinus carajas	1
266	Coarazuphium sp.	1
266	Entomobryomorpha sp.	1
266	Isotomidae sp. 2	1
266	Pyrgodesmidae sp. 1	1
267	Pyrgodesmidae sp. 1	1
268	Amazoniscus sp. 1	1
268	Carajas paraua	1
268	Charinus carajas	1
268	Entomobryomorpha sp.	1
268	Escadabiidae sp. 2	1
268	Escadabiidae sp. 4	1
268	Isotomidae sp. 2	1
268	Matta sp. 1	1
268	Ochyroceratidae sp. 5	1
268	Pyrgodesmidae sp. 1	1
269	Entomobryomorpha sp.	1
269	Isotomidae sp. 2	1
269	Pyrgodesmidae sp. 1	1
270	Charinus carajas	1
270	Entomobryomorpha sp.	1
270	Escadabiidae sp. 4	1
270	Glomeridesmidae sp. 1	1
270	Isotomidae sp. 2	1
270	Lophoproctidae sp. 1	1
270	Matta sp. 1	1
270	Pyrgodesmidae sp. 1	1
271	Carajas paraua	1
271	Charinus carajas	1
271	Entomobryomorpha sp.	1
271	Ochyroceratidae sp. 5	1
271	Pyrgodesmidae sp. 1	1
272	Cyphoderidae sp. 2	1
272	Entomobryomorpha sp.	1
272	Isotomidae sp. 2	1
272	Pyrgodesmidae sp. 1	1
273	aff. Veraphis sp. 1	1
273	Amazoniscus sp. 1	1
273	Carajas paraua	1
273	Charinus carajas	1
273	Coarazuphium sp.	1
273	Entomobryomorpha sp.	1
273	Glomeridesmidae sp. 3	1
273	Matta sp. 1	1
273	Ochyroceratidae sp. 5	1
273	Oligochaeta sp. 2	1
273	Pyrgodesmidae sp. 1	1
273	Rogeria sp. 6	1
273	Tricladida sp. 1	1
274	aff. Xyccarph sp. 1	1
274	Carajas paraua	1
274	Charinus carajas	1
274	Entomobryomorpha sp.	1
274	Escadabiidae sp. 4	1
274	Pyrgodesmidae sp. 1	1
275	Charinus carajas	1
275	Entomobryomorpha sp.	1
275	Pyrgodesmidae sp. 1	1
276	Charinus carajas	1
277	Charinus carajas	1
277	Oligochaeta sp. 7	1
278	Pyrgodesmidae sp. 1	1
279	aff. Xyccarph sp. 1	1
279	Bourletiellidae sp. 2	1
279	Carajas paraua	1
279	Charinus carajas	1
279	Entomobryomorpha sp.	1
279	Glomeridesmidae sp. 1	1
279	Pseudonannolene spelaea	1
279	Pyrgodesmidae sp. 1	1
279	Sminthurididae sp. 2	1
280	Charinus carajas	1
281	Matta sp. 1	1
282	Charinus carajas	1
282	Escadabiidae sp. 4	1
283	Charinus carajas	1
283	Pyrgodesmidae sp. 1	1
284	Entomobryomorpha sp.	1
285	Charinus carajas	1
285	Escadabiidae sp. 4	1
286	Charinus carajas	1
286	Escadabiidae sp. 2	1
286	Escadabiidae sp. 6	1
286	Isotomidae sp. 2	1
286	Lophoproctidae sp. 2	1
286	Oligochaeta sp. 2	1
286	Pyrgodesmidae sp. 1	1
287	Amazoniscus sp. 1	1
287	Carajas paraua	1
287	Charinus carajas	1
287	Cyphoderidae sp. 2	1
287	Dytiscidae sp. 1	1
287	Dytiscidae sp. 8	1
287	Escadabiidae sp. 2	1
287	Escadabiidae sp. 4	1
287	Oligochaeta sp. 2	1
287	Pseudonannolene spelaea	1
287	Pyrgodesmidae sp. 1	1
288	Amazoniscus sp. 1	1
288	Carajas paraua	1
288	Charinus carajas	1
288	Coarazuphium sp.	1
288	Cyphoderus sp. 2	1
288	Dytiscidae sp. 5	1
288	Entomobryomorpha sp.	1
288	Escadabiidae sp. 2	1
288	Escadabiidae sp. 7	1
288	Glomeridesmidae sp. 1	1
288	Isotomidae sp. 2	1
288	Oligochaeta sp. 2	1
288	Pyrgodesmidae sp. 1	1
288	Tricladida sp. 1	1
289	Entomobryomorpha sp.	1
289	Isotomidae sp. 2	1
290	Charinus carajas	1
290	Escadabiidae sp. 2	1
290	Escadabiidae sp. 6	1
290	Fuhrmannodesmidae af	1
290	Lophoproctidae sp. 1	1
290	Pyrgodesmidae sp. 1	1
291	Charinus carajas	1
291	Entomobryomorpha sp.	1
292	Charinus carajas	1
292	Cyphoderus sp. 2	1
292	Isotomidae sp. 2	1
292	Pyrgodesmidae sp. 1	1
293	Amazoniscus sp. 1	1
293	Charinus carajas	1
293	Oligochaeta sp. 2	1
293	Tricladida sp. 1	1
294	Carajas paraua	1
294	Charinus carajas	1
294	Coarazuphium sp.	1
294	Entomobryomorpha sp.	1
294	Oligochaeta sp. 2	1
294	Pyrgodesmidae sp. 1	1
294	Spirostreptidae sp. 3	1
294	Tricladida sp. 1	1
295	Amazoniscus sp. 1	1
295	Charinus carajas	1
295	Oligochaeta sp. 6	1
295	Pyrgodesmidae sp. 1	1
296	aff. Xyccarph sp. 1	1
296	Charinus carajas	1
296	Dytiscidae sp. 1	1
296	Entomobryomorpha sp.	1
296	Escadabiidae sp. 2	1
296	Escadabiidae sp. 7	1
296	Fuhrmannodesmidae af	1
296	Glomeridesmidae sp. 1	1
296	Isotomidae sp. 2	1
296	Ochyroceratidae sp. 5	1
296	Pyrgodesmidae sp. 1	1
297	Carajas paraua	1
297	Charinus carajas	1
297	Coarazuphium sp.	1
297	Entomobryomorpha sp.	1
297	Escadabiidae sp. 2	1
297	Glomeridesmidae sp. 1	1
297	Isotomidae sp. 2	1
297	Oligochaeta sp. 6	1
297	Pyrgodesmidae sp. 1	1
298	Charinus carajas	1
299	Carajas paraua	1
299	Charinus carajas	1
299	Ochyroceratidae sp. 5	1
299	Pyrgodesmidae sp. 1	1
300	Carajas paraua	1
300	Charinus carajas	1
300	Coarazuphium sp.	1
300	Entomobryomorpha sp.	1
300	Ochyroceratidae sp. 5	1
300	Pyrgodesmidae sp. 1	1
301	Pyrgodesmidae sp. 1	1
302	Carajas paraua	1
302	Charinus carajas	1
302	Entomobryomorpha sp.	1
302	Escadabiidae sp. 6	1
302	Pyrgodesmidae sp. 1	1
303	Charinus carajas	1
303	Pyrgodesmidae sp. 1	1
304	Cyphoderus sp. 2	1
304	Pyrgodesmidae sp. 1	1
305	aff. Xyccarph sp. 1	1
305	Carajas paraua	1
305	Charinus carajas	1
305	Entomobryomorpha sp.	1
305	Isotomidae sp. 2	1
305	Ochyroceratidae sp. 5	1
305	Pseudonannolene spelaea	1
305	Pyrgodesmidae sp. 1	1
305	Sminthurididae sp. 2	1
305	Trichorhina sp. 2	1
306	Entomobryomorpha sp.	1
307	Entomobryomorpha sp.	1
308	Fuhrmannodesmidae af	1
309	Amazoniscus sp. 1	1
309	Carajas paraua	1
309	Charinus carajas	1
309	Coarazuphium sp.	1
309	Entomobryomorpha sp.	1
309	Isotomidae sp. 2	1
309	Oligochaeta sp. 6	1
309	Pyrgodesmidae sp. 1	1
310	Cyphoderidae sp. 1	1
310	Paronellidae sp. 4	1
311	Escadabiidae sp. 4	1
312	Paronellidae sp. 4	1
312	Sminthuroidea sp. 1	1
313	Sminthuroidea sp. 1	1
314	Circoniscus carajase	1
314	Cyphoderidae sp. 2	1
314	Paronellidae sp. 4	1
314	Pseudochthonius sp. 4	1
314	Sminthuroidea sp. 1	1
314	Tricladida sp. 1	1
315	Paronellidae sp. 4	1
316	Entomobryidae sp. 4	1
317	Cyphoderidae sp. 2	1
318	Paronellidae sp. 4	1
319	Dytiscidae sp. 4	1
319	Paronellidae sp. 4	1
320	Cyphoderidae sp. 2	1
321	Paronellidae sp. 4	1
321	Pseudochthonius sp. 4	1
322	Coarazuphium sp. 1	1
322	Cyphoderidae sp. 2	1
322	Paronellidae sp. 4	1
323	Entomobryidae sp. 4	1
324	aff. Xyccarph sp. 5	1
324	Carabidae sp. 2	1
324	Cyphoderidae sp. 2	1
324	Paronellidae sp. 4	1
324	Pseudochthonius sp. 4	1
324	Sminthuroidea sp. 1	1
325	Matta sp. 1	1
326	Matta sp. 1	1
327	Matta sp. 1	1
328	Entomobryidae sp. 4	1
328	Matta sp. 1	1
328	Paronellidae sp. 4	1
328	Pseudochthonius sp. 4	1
329	Matta sp. 1	1
330	Matta sp. 1	1
330	Paronellidae sp. 4	1
330	Pseudochthonius sp. 4	1
330	Sminthuroidea sp. 1	1
331	Charinus ferreus	1
331	Matta sp. 1	1
331	Paronellidae sp. 4	1
331	Pseudochthonius sp. 4	1
331	Sminthuroidea sp. 1	1
331	Staphylinidae sp. 4	1
332	Matta sp. 1	1
332	Paronellidae sp. 4	1
332	Pseudochthonius sp. 4	1
333	Paronellidae sp. 4	1
334	aff. Xyccarph sp. 5	1
334	Carabidae sp. 2	1
334	Lygromma sp. 2	1
334	Matta sp. 1	1
334	Paronellidae sp. 4	1
334	Pseudochthonius sp. 4	1
335	Charinus ferreus	1
335	Matta sp. 1	1
335	Paronellidae sp. 4	1
336	Entomobryidae sp. 4	1
337	Paronellidae sp. 4	1
338	Charinus ferreus	1
338	Paronellidae sp. 4	1
339	Matta sp. 1	1
340	aff. Xyccarph sp. 5	1
340	Matta sp. 1	1
340	Paronellidae sp. 4	1
341	Matta sp. 1	1
341	Paronellidae sp. 4	1
341	Staphylinidae sp. 51	1
342	Matta sp. 1	1
342	Staphylinidae sp. 4	1
343	Charinus ferreus	1
343	Paronellidae sp. 4	1
343	Pselaphinae sp. 6	1
344	aff. Xyccarph sp. 5	1
344	Matta sp. 1	1
345	aff. Xyccarph sp. 5	1
345	Carabidae sp. 2	1
345	Charinus ferreus	1
345	Chthoniidae sp. 1	1
345	Matta sp. 1	1
345	Paronellidae sp. 4	1
345	Pselaphinae sp. 6	1
345	Pseudochthonius sp. 4	1
345	Sminthuroidea sp. 1	1
345	Staphylinidae sp. 51	1
346	Cyphoderidae sp. 2	1
346	Paronellidae sp. 4	1
346	Pseudochthonius sp. 4	1
347	Matta sp. 1	1
348	Matta sp. 1	1
349	Coarazuphium sp. 1	1
349	Matta sp. 1	1
349	Paronellidae sp. 4	1
349	Pseudochthonius sp. 4	1
349	Sminthuroidea sp. 1	1
350	Dytiscidae sp. 5	1
350	Matta sp. 1	1
350	Paronellidae sp. 4	1
351	Cyphoderidae sp. 2	1
351	Matta sp. 1	1
351	Paronellidae sp. 4	1
351	Pseudochthonius sp. 4	1
352	Matta sp. 1	1
353	Sminthuroidea sp. 1	1
354	Carabidae sp. 2	1
354	Matta sp. 1	1
354	Paronellidae sp. 4	1
355	Charinus ferreus	1
355	Chthoniidae sp. 1	1
355	Matta sp. 1	1
355	Paronellidae sp. 4	1
355	Sminthuroidea sp. 1	1
355	Speocera sp. 1	1
356	Matta sp. 1	1
357	Matta sp. 1	1
358	Matta sp. 1	1
358	Paronellidae sp. 4	1
359	Entomobryidae sp. 4	1
360	aff. Xyccarph sp. 5	1
360	Matta sp. 1	1
361	Matta sp. 1	1
362	aff. Xyccarph sp. 5	1
362	Matta sp. 1	1
362	Paronellidae sp. 4	1
363	Charinus ferreus	1
363	Dytiscidae sp. 6	1
363	Entomobryidae sp. 4	1
363	Matta sp. 1	1
363	Paronellidae sp. 4	1
363	Pseudochthonius sp. 4	1
363	Sminthuroidea sp. 1	1
363	Staphylinidae sp. 17	1
364	aff. Xyccarph sp. 5	1
364	Carabidae sp. 10	1
364	Entomobryidae sp. 4	1
364	Matta sp. 1	1
364	Paronellidae sp. 4	1
364	Sminthuroidea sp. 1	1
365	aff. Xyccarph sp. 5	1
365	Carabidae sp. 10	1
365	Charinus ferreus	1
365	Entomobryidae sp. 4	1
365	Escadabiidae sp. 7	1
365	Matta sp. 1	1
365	Paronellidae sp. 4	1
366	aff. Xyccarph sp. 5	1
366	Matta sp. 1	1
366	Paronellidae sp. 4	1
366	Sminthuroidea sp. 1	1
366	Speocera sp. 1	1
367	Paronellidae sp. 4	1
368	Entomobryidae sp. 4	1
369	Matta sp. 1	1
369	Paronellidae sp. 4	1
370	aff. Xyccarph sp. 5	1
370	Matta sp. 1	1
371	Paronellidae sp. 4	1
372	Matta sp. 1	1
372	Paronellidae sp. 4	1
373	Paronellidae sp. 4	1
374	Cyphoderidae sp. 2	1
374	Paronellidae sp. 4	1
374	Pselaphinae sp. 8	1
374	Speocera sp. 1	1
375	Matta sp. 1	1
376	Dytiscidae sp. 7	1
377	Carabidae sp. 10	1
377	Cyphoderidae sp. 2	1
378	Entomobryidae sp. 4	1
379	Entomobryidae sp. 4	1
380	Cyphoderidae sp. 2	1
380	Matta sp. 1	1
381	Coarazuphium sp. 1	1
381	Matta sp. 1	1
382	Ochyroceratidae sp. 1	1
382	Speocera sp. 1	1
383	Cyphoderidae sp. 2	1
384	aff. Veraphis sp. 1	1
384	Cyphoderidae sp. 2	1
384	Hubbardiinae sp. 1	1
384	Pyrgodesmidae sp. 3	1
384	Systrophiidae sp. 1	1
385	Cyphoderidae sp. 2	1
386	aff. Veraphis sp. 2	1
386	Ochyroceratidae sp. 1	1
386	OpilionesIndet	1
386	Systrophiidae sp. 1	1
386	Trichorhina sp. 5	1
386	Trombidiforme sp. 1	1
387	Escadabiidae sp. 5	1
387	Systrophiidae sp. 1	1
387	Trichorhina sp. 5	1
388	Charinus orientalis	1
388	Pselaphidae sp. 9	1
388	Systrophiidae sp. 1	1
388	Trichorhina sp. 5	1
389	Crinocheta sp. 1	1
390	Systrophiidae sp. 1	1
391	Charinus orientalis	1
392	Lulidesmus sp. 2	1
392	OpilionesIndet	1
393	Systrophiidae sp. 1	1
394	Charinus orientalis	1
395	Systrophiidae sp. 1	1
395	Trichorhina sp. 5	1
396	Pseudonannolenidae sp. 1	1
396	Systrophiidae sp. 1	1
396	Trichorhina sp. 5	1
396	Trombidiforme sp. 1	1
397	Escadabiidae sp. 8	1
397	Ochyroceratidae sp. 1	1
398	Charinus orientalis	1
398	Hubbardiinae sp. 1	1
398	Systrophiidae sp. 2	1
399	Charinus orientalis	1
400	Charinus orientalis	1
400	Ochyroceratidae sp. 1	1
400	Systrophiidae sp. 1	1
401	Isotomiella nummulifer	1
401	Ochyroceratidae sp. 1	1
401	Prodidomidae sp. 1	1
402	Geoplanidae sp. 6	1
402	Systrophiidae sp. 1	1
403	Ochyroceratidae sp. 1	1
403	Systrophiidae sp. 1	1
404	Ochyroceratidae sp. 1	1
404	Systrophiidae sp. 1	1
405	aff. Veraphis sp. 1	1
405	Coarazuphium tapiaguassu	1
405	Cyphoderidae sp. 2	1
405	Isotomidae sp. 3	1
405	Ochyroceratidae sp. 1	1
405	Pseudonannolenidae sp. 1	1
405	Systrophiidae sp. 1	1
406	Charinus orientalis	1
406	Coarazuphium tapiaguassu	1
406	Glomeridesmus spelaeus	1
406	Hubbardiinae sp. 1	1
406	Isotomiella nummulifer	1
406	Ochyroceratidae sp. 1	1
406	Prodidomidae sp. 1	1
406	Pyrgodesmidae sp. 3	1
406	Systrophiidae sp. 1	1
406	Trichorhina sp. 5	1
407	aff. Veraphis sp. 3	1
408	Trichorhina sp. 4	1
408	Trichorhina sp. 5	1
409	Charinus orientalis	1
409	Coarazuphium tapiaguassu	1
409	Cyphoderidae sp. 2	1
409	Ochyroceratidae sp. 1	1
409	Pyrgodesmidae sp. 3	1
409	Systrophiidae sp. 1	1
409	Trombidiforme sp. 1	1
410	Ochyroceratidae sp. 1	1
411	Cyphoderidae sp. 2	1
412	Charinus orientalis	1
412	Lophoproctidae sp. 3	1
412	Pseudonannolenidae sp. 1	1
412	Systrophiidae sp. 1	1
413	Ochyroceratidae sp. 1	1
414	Charinus orientalis	1
414	Isotomidae sp. 3	1
414	Pyrgodesmidae sp. 3	1
414	Systrophiidae sp. 1	1
415	Charinus orientalis	1
415	Dytiscidae sp. 4	1
415	Pyrgodesmidae sp. 3	1
416	Isotomidae sp. 3	1
416	Pyrgodesmidae sp. 3	1
417	aff. Xyccarph sp. 9	1
418	Charinus orientalis	1
418	Isotomidae sp. 3	1
419	Charinus orientalis	1
419	Isotomidae sp.	1
419	Lulidesmus sp. 2	1
419	Lulidesmus sp. 3	1
420	Lulidesmus sp. 1	1
420	Lulidesmus sp. 2	1
420	Systrophiidae sp. 1	1
421	Systrophiidae sp. 1	1
422	aff. Xyccarph sp. 9	1
422	Lulidesmus sp. 3	1
422	Systrophiidae sp. 1	1
422	Trichorhina sp. 5	1
423	Pyrgodesmidae sp. 3	1
423	Trichorhina sp. 5	1
424	Pyrgodesmidae sp. 3	1
424	Systrophiidae sp. 1	1
425	aff. Xyccarph sp. 9	1
425	Charinus orientalis	1
426	Charinus orientalis	1
426	Cyphoderidae sp. 2	1
426	Glomeridesmus spelaeus	1
426	Ochyroceratidae sp. 1	1
426	Systrophiidae sp. 1	1
427	Charinus orientalis	1
427	Cyphoderidae sp. 2	1
427	Glomeridesmus spelaeus	1
427	Ochyroceratidae sp. 1	1
427	Systrophiidae sp.	1
428	Ochyroceratidae sp. 1	1
428	Systrophiidae sp. 1	1
429	Charinus orientalis	1
429	Glomeridesmus spelaeus	1
429	Ochyroceratidae sp. 1	1
429	Systrophiidae sp. 1	1
430	Charinus orientalis	1
430	Systrophiidae sp. 1	1
431	Charinus orientalis	1
431	Hubbardiinae sp. 1	1
432	Cyphoderidae sp. 3	1
432	Lulidesmus sp. 1	1
432	Seira sp. nov.4	1
433	Lophoproctidae sp. 3	1
433	Lulidesmus sp. 1	1
434	Cyphoderidae sp. 2	1
434	Pseudonannolenidae sp. 1	1
434	Systrophiidae sp. 1	1
434	Trichorhina sp. 5	1
435	Isotomidae sp. 3	1
436	Glomeridesmus spelaeus	1
436	Isotomiella nummulifer	1
436	Ochyroceratidae sp. 1	1
437	Charinus orientalis	1
438	aff. Xyccarph sp. 9	1
438	Charinus orientalis	1
438	Coarazuphium sp. 3	1
438	Cyphoderidae sp. 2	1
438	Fuhrmanodesmidae sp. 8	1
438	Isotomiella nummulifer	1
438	Lulidesmus sp. 2	1
438	Ochyroceratidae sp. 1	1
438	Prodidomidae sp. 1	1
438	Pyrgodesmidae sp. 3	1
438	Pyrgodesmidae sp. 7	1
438	Systrophiidae sp. 1	1
439	Charinus orientalis	1
439	Pyrgodesmidae sp. 3	1
440	Charinus orientalis	1
440	Systrophiidae sp. 1	1
441	Charinus orientalis	1
441	Coxapopha sp.	1
441	Euconnus sp. 1	1
441	Systrophiidae sp. 1	1
442	Cyphoderidae sp. 2	1
443	Charinus orientalis	1
443	Dytiscidae sp. 4	1
443	Geoplanidae sp. 6	1
443	Ochyroceratidae sp. 1	1
443	Pyrgodesmidae sp. 3	1
444	Charinus orientalis	1
444	Pseudonannolenidae sp. 1	1
445	Systrophiidae sp. 1	1
446	aff. Xyccarph sp. 9	1
446	Charinus orientalis	1
446	Cyphoderidae sp. 2	1
446	Pyrgodesmidae sp. 3	1
446	Systrophiidae sp. 1	1
447	Charinus orientalis	1
447	Isotomiella nummulifer	1
447	Ochyroceratidae sp. 1	1
447	Pyrgodesmidae sp. 3	1
447	Systrophiidae sp. 1	1
448	Charinus orientalis	1
448	Hubbardiinae sp. 1	1
449	Balloniscidae sp. 8	1
449	Balloniscidae sp. 9	1
449	Charinus orientalis	1
449	Glomeridesmus spelaeus	1
449	Isotomidae sp. 3	1
449	Pyrgodesmidae sp. 3	1
449	Seira sp. nov.4	1
449	Systrophiidae sp. 1	1
449	Trichorhina sp. 5	1
450	Balloniscidae sp. 10	1
450	Balloniscidae sp. 8	1
451	Balloniscidae sp. 9	1
451	Eucnemidae sp. 3	1
451	Glomeridesmus spelaeus	1
451	Pyrgodesmidae sp. 3	1
451	Systrophiidae sp. 1	1
451	Trichorhina sp. 5	1
452	Balloniscidae sp. 8	1
452	Charinus orientalis	1
452	Eucnemidae sp. 3	1
452	Trichorhina sp. 6	1
453	Charinus orientalis	1
453	Cyphoderidae sp. 2	1
453	Glomeridesmus spelaeus	1
453	Ochyroceratidae sp. 1	1
453	Pyrgodesmidae sp. 3	1
453	Systrophiidae sp. 1	1
453	Trichorhina sp. 5	1
454	Ochyroceratidae sp. 1	1
455	Charinus orientalis	1
456	Cyphoderidae sp. A	1
456	Isotomidae sp. 3	1
456	Matta sp. 1	1
456	Pyrgodesmidae sp. 3	1
456	Systrophiidae sp. 1	1
457	Cyphoderidae sp. A	1
457	Systrophiidae sp. 1	1
458	Systrophiidae sp. 1	1
459	Systrophiidae sp.	1
460	Matta sp. 1	1
460	Systrophiidae sp. 1	1
461	Araneae sp. G	1
461	Cyphoderidae sp. 2	1
461	Pyrgodesmidae sp. C	1
461	Systrophiidae sp. 1	1
462	Cyphoderidae sp. A	1
462	Pyrgodesmidae sp. C	1
462	Systrophiidae sp. 1	1
463	Cyphoderidae sp. A	1
463	Eucnemidae sp. 3	1
463	Systrophiidae sp. 1	1
464	aff. Xyccarph sp. 9	1
464	Systrophiidae sp. 1	1
465	Systrophiidae sp. 1	1
466	Cyphoderidae sp. A	1
466	Systrophiidae sp. 1	1
467	Charinus orientalis	1
467	Cyphoderidae sp. A	1
467	Dytiscidae sp. A	1
467	Isotomidae sp. 3	1
467	Pyrgodesmidae sp. 3	1
467	Systrophiidae sp. 1	1
468	Isotomidae sp. 3	1
468	Pyrgodesmidae sp. C	1
468	Systrophiidae sp. 1	1
469	Cyphoderidae sp. A	1
469	Matta sp. 1	1
470	Charinus orientalis	1
470	Cyphoderidae sp. A	1
470	Isotomidae sp. 3	1
470	Systrophiidae sp. 1	1
471	Isotomidae sp. 3	1
471	Pyrgodesmidae sp. 3	1
471	Pyrgodesmidae sp. C	1
471	Systrophiidae sp. 1	1
472	Cyphoderidae sp. A	1
472	Matta sp. 1	1
472	Systrophiidae sp. 1	1
473	Isotomidae sp. 3	1
