# Supplementary material for: Conserving relics from ancient underground worlds: assessing the influence of cave and landscape features on obligate iron cave dwellers from the Eastern Amazon
Source: PeerJ. 2018 Mar 20;6:e4531. doi: 10.7717/peerj.4531 (PMC5865468; doi:10.7717/peerj.4531)
Supplement: Supplemental Information 3 [file peerj-06-4531-s003.zip › SuppInfo/TrogData_final.csv]

ID	Highland	Long	Lat	Altitude	HP	Slope	Area	Volume	PW	WR	Veg	Det	Root	Guano	Ofez	RB	Car	BATPOP	TR	TrogRich	pd.obs	MDS1	MDS2	area_vs_buff50	area_vs_buff100	area_vs_buff250	area_vs_buff500	DCL_0_10B50	DCL_10_20B50	DCL_20_30B50	DCL_0_10B100	DCL_10_20B100	DCL_20_30B100	DCL_0_10B250	DCL_10_20B250	DCL_20_30B250	DCL_30_40B250	DCL_0_10B500	DCL_10_20B500	DCL_20_30B500	DCL_30_40B500	dens_50_km2	dens_100_km2	dens_250_km2	dens_500_km2	dist_dreinage	CFLOOD_50	SSLOPE_50	HSHARP_50
1	S11D	-50.335147	-6.411949	779	34	0.8	101	152	n	n	y	y	y	y	y	n	n	n	74	3	1850.49998	-1.3017769769	-0.3041373399	0.0118	0.0035	0.0011	0.0004	1	0	0	0.839	0.161	0	0.7254	0.2746	0	0	0.7022	0.2726	0.0252	0	0.1766	0.0524	0.0282	0.0098	641.5962	0	0	0
2	S11D	-50.335011	-6.411867	788	24.5	2	53.6	55	n	n	y	y	y	y	n	n	n	n	58	1	790	-1.5946411434	0.1686408311	0.0141	0.0041	0.0012	0.0004	1	0	0	0.8307	0.1693	0	0.7296	0.2704	0	0	0.7096	0.2627	0.0277	0	0.2101	0.0865	0.0294	0.01	664.3075	0	0	0
3	S11D	-50.333004	-6.411385	810	8.5	2.8	38	122	n	n	y	n	y	y	n	n	n	n	30	1	789.999988	0.1033559356	-0.5981122708	0.0068	0.0018	0.001	0.0004	1	0	0	0.9612	0.0388	0	0.7119	0.2769	0.0112	0	0.6758	0.2592	0.065	0	0.2142	0.0583	0.0295	0.01	785.9202	0	0	0
4	S11D	-50.328384	-6.411207	813	9	2.18	13	7	n	n	y	y	y	n	n	n	n	n	33	1	790	-1.5946411434	0.1686408311	0.0016	0.0016	0.0003	0.0005	1	0	0	0.8169	0.1652	0.0179	0.6292	0.1771	0.1937	0	0.4426	0.3856	0.1718	0	0.1146	0.0906	0.015	0.0088	380.1372	0	0	0
5	S11D	-50.327688	-6.411089	813	16.2	8	24	13	n	n	y	y	y	n	n	n	n	n	66	2	1488.499988	-1.4858221717	-0.2666683065	0.0042	0.0015	0.0003	0.0005	0.5491	0.4509	0	0.6607	0.3112	0.0281	0.6168	0.174	0.2092	0	0.4093	0.4241	0.1666	0	0.2205	0.0888	0.0198	0.01	328.0553	0	0	0
6	S11D	-50.325771	-6.410978	839	10.7	0.6	11	8.8	n	n	y	n	y	n	n	n	n	n	44	1	790	0.1163236777	-0.5676115944	0.0065	0.0085	0.0016	0.0004	1	0	0	0.892	0.108	0	0.4894	0.3502	0.1604	0	0.3494	0.5131	0.1375	0	0.2276	0.0601	0.0199	0.0076	258.0235	0	0	0
7	S11D	-50.369153	-6.40603	762	10.2	5.4	15	14	n	n	y	y	y	n	n	n	n	n	20	1	790	-1.5946411434	0.1686408311	0.0111	0.0046	0.0011	0.0004	1	0	0	0.9045	0.0955	0	0.6043	0.3957	0	0	0.4061	0.569	0.025	0	0.4487	0.2089	0.0447	0.0151	484.3988	0	0	0
8	S11D	-50.369496	-6.406827	736	14	3.5	32	34.5	n	n	y	y	y	y	y	n	n	n	76	1	790	-1.5946411434	0.1686408311	0.0087	0.0051	0.001	0.0004	0.205	0.795	0	0.3433	0.6567	0	0.4223	0.5777	0	0	0.4303	0.5439	0.0258	0	0.3214	0.204	0.0442	0.015	539.71	0	78.1076	0
9	S11D	-50.36928	-6.406103	759	18	2	45	43	n	n	y	n	y	n	n	n	n	n	43	3	1419.999999	-1.1776889014	-0.0525233075	0.0103	0.0055	0.0011	0.0004	1	0	0	0.8543	0.1457	0	0.5831	0.4169	0	0	0.4077	0.5669	0.0254	0	0.413	0.2286	0.0439	0.015	486.2683	0	0	0
10	S11D	-50.369877	-6.405932	751	9.4	1.6	14	20	n	n	y	y	y	n	n	n	n	n	48	2	1488.5	-1.4288483825	0.0546767051	0.0015	0.0043	0.0011	0.0004	1	0	0	0.8978	0.1022	0	0.5357	0.4643	0	0	0.417	0.5708	0.0122	0	0.1128	0.1796	0.0447	0.0151	436.1252	0	6.9114	0
11	S11D	-50.359637	-6.416466	702	8.8	1.3	7	5	n	n	n	y	y	n	n	n	n	n	49	1	790	-1.5946411434	0.1686408311	0.0008	0.0002	0.0004	0.0008	0	0	1	0	0.1728	0.8272	0.0383	0.3585	0.6032	0	0.1744	0.5564	0.2692	0	0.115	0.0302	0.02	0.0139	136.0938	0	100	0
12	S11D	-50.382657	-6.402854	707	58	8.55	246	320	n	n	y	y	y	y	y	n	y	y	144	5	2603.499988	-1.0213350672	-0.3805975934	0.0195	0.0061	0.0011	0.0003	0.7862	0.2138	0	0.6649	0.3351	0	0.4571	0.5134	0.0295	0	0.4622	0.4203	0.1175	0	0.0795	0.0248	0.0046	0.0024	107.1305	0	0	0
13	S11D	-50.369529	-6.409251	668	12.2	1.5	27.6	24	n	n	y	n	y	y	y	n	n	n	58	1	789.999988	0.1033559356	-0.5981122708	0.0038	0.001	0.0002	0.0003	0	1	0	0	1	0	0.2347	0.7651	0.0002	0	0.4139	0.5566	0.0294	0	0.2145	0.0583	0.0098	0.015	407.7829	0	100	0
14	S11D	-50.371043	-6.413269	585	10.6	0.1	28	14	n	n	y	n	y	y	y	n	n	n	72	4	2223.833317	-1.0774544609	-0.1328440233	0.0031	0.0008	0.0001	0.0001	0	1	0	0	1	0	0.2936	0.7064	0	0	0.4649	0.531	0.004	0	0.1089	0.0294	0.0049	0.0038	64.6384	0	100	0
15	S11D	-50.364321	-6.415848	611	26.4	4	94.8	143	n	y	n	n	y	y	y	n	n	y	103	2	1127	-1.3339751933	-0.1253476397	0.0146	0.0043	0.0008	0.0003	0.1895	0.8105	0	0.2078	0.7922	0	0.1541	0.8348	0.011	0	0.2694	0.6163	0.1143	0	0.1842	0.0537	0.0095	0.0074	249.3265	0	100	0
16	N4E	-50.161339	-6.040655	662	56	7.2	238	297	y	n	y	y	y	n	y	n	n	n	59	2	1488.499992	-0.8099723131	1.3027323512	0.0975	0.056	0.0224	0.0072	0	0.9563	0.0437	0.0384	0.7648	0.1968	0.2667	0.6538	0.0795	0	0.3254	0.572	0.1026	0	0.6802	0.3343	0.1073	0.0402	129.7959	0	0	0
17	N4E	-50.161113	-6.040664	663	40	5.8	173	605	y	n	y	y	y	y	n	n	n	n	58	2	1488.499992	-0.8099723131	1.3027323512	0.1419	0.057	0.0256	0.0072	0	0.7194	0.2806	0	0.7586	0.2414	0.2079	0.7066	0.0855	0	0.2955	0.5986	0.1059	0	0.7912	0.34	0.1174	0.0403	97.3677	0	0	0
18	N4E	-50.160987	-6.040682	660	29	2	84	192	n	n	y	y	y	y	y	n	n	n	58	2	1145.000008	-1.4662413259	0.2869615153	0.1543	0.0607	0.0264	0.0073	0	0.5265	0.4735	0	0.7191	0.2809	0.1502	0.7583	0.0916	0	0.2705	0.6203	0.1092	0	0.6871	0.3617	0.1254	0.0409	82.5732	0	0	0
19	N4E	-50.161348	-6.040854	662	42	10	182	510	y	n	y	y	y	n	y	n	n	n	57	1	790	0.17992694	-0.5156838191	0.0866	0.0537	0.0211	0.0071	0	0.7721	0.2279	0.0036	0.7398	0.2566	0.2327	0.6972	0.0701	0	0.308	0.5988	0.0932	0	0.6926	0.2595	0.103	0.039	121.507	0	0	0
20	N4E	-50.16041	-6.039713	622	27	5.6	100	176	n	n	y	y	y	n	y	n	n	n	80	2	1488.499988	-1.2564824445	0.1633400057	0.1031	0.0736	0.0267	0.0074	0	0.9384	0.0616	0	0.8499	0.1501	0.0765	0.7152	0.2083	0	0.2487	0.5939	0.1574	0	0.5615	0.2982	0.1478	0.0456	91.1731	0	0	0
21	N4E	-50.16032	-6.039577	626	15	7	32	51	y	n	y	n	y	n	n	n	n	n	40	2	1145.000009	-0.0600854663	-0.1978937861	0.1048	0.073	0.0275	0.0076	0	0.915	0.085	0	0.8422	0.1578	0.0704	0.7063	0.2233	0	0.2473	0.5905	0.1622	0	0.4258	0.3195	0.1522	0.0463	105.5739	0	0	0
22	N4E	-50.16032	-6.039505	643	120	9.6	672	2050	n	n	y	y	y	y	y	n	n	n	119	5	2268.566663	-0.7392608849	0.4183869932	0.0674	0.0671	0.0245	0.0075	0	0.8277	0.1723	0	0.8043	0.1957	0.0895	0.6741	0.2364	0	0.2562	0.5787	0.1651	0	0.2647	0.245	0.1357	0.046	111.561	0	0	0
23	N4E	-50.160509	-6.039668	649	21	1.8	82	159	n	n	n	y	y	n	y	n	n	n	51	1	790	0.1163236777	-0.5676115944	0.1185	0.0767	0.0272	0.0075	0	0.9646	0.0354	0	0.8717	0.1283	0.1061	0.6974	0.1965	0	0.2636	0.581	0.1554	0	0.6048	0.3387	0.1504	0.046	98.8829	0	0	0
24	N4E	-50.161025	-6.039316	650	75	5.6	348	590	y	n	y	y	y	y	y	n	n	n	72	8	3119.766658	-0.4904437486	0.7697528384	0.0486	0.0693	0.0255	0.0076	0	1	0	0.006	0.9199	0.0741	0.2461	0.5577	0.1963	0	0.3168	0.5193	0.1639	0	0.2316	0.3412	0.1413	0.0481	158.8355	0	0	0
25	N4E	-50.16098	-6.039235	671	51	6	195	325	n	n	y	y	y	y	y	n	n	n	68	3	1491.000007	-1.2602153667	0.2070242654	0.057	0.0652	0.0259	0.0077	0	1	0	0.0062	0.8954	0.0985	0.2415	0.5529	0.2057	0	0.3162	0.5163	0.1675	0	0.3312	0.3539	0.1434	0.0485	167.2206	0	0	0
26	N4E	-50.160701	-6.038266	669	24	6	54	70	y	n	y	y	y	n	n	n	n	n	55	1	789.999992	0.6699146231	1.1573175275	0.0719	0.0245	0.0207	0.0082	0	0.692	0.308	0	0.605	0.395	0.1895	0.4807	0.3298	0	0.3058	0.4828	0.2114	0	0.603	0.2534	0.1308	0.0534	255.4651	0	0	0
27	N4E	-50.160863	-6.038619	681	88	2.4	290	498	y	n	y	y	y	y	y	y	n	n	77	4	2127.5	-0.6968441822	1.0202519328	0.0626	0.0438	0.026	0.0079	0	0.9051	0.0949	0.0083	0.75	0.2417	0.2409	0.4994	0.2597	0	0.317	0.4937	0.1893	0	0.3018	0.24	0.1357	0.0516	215.6927	0	0	0
28	N4E	-50.160737	-6.038547	660	102	11	277	522	y	n	y	y	y	y	y	n	n	n	73	3	1843.5	0.2634017723	1.099695874	0.0651	0.0442	0.0254	0.008	0	0.6387	0.3613	0	0.5991	0.4009	0.1743	0.5211	0.3047	0	0.2982	0.5022	0.1997	0	0.3101	0.2438	0.1367	0.0517	222.378	0	0	0
29	N4E	-50.160216	-6.03642	662	65	6	238	576	y	n	y	y	y	y	y	n	n	n	76	6	2940.833316	0.4356989403	1.0043731747	0.0226	0.0073	0.0082	0.0083	0	0	1	0	0.1561	0.8439	0.1725	0.2022	0.6253	0	0.2351	0.4816	0.2833	0	0.2496	0.1016	0.0881	0.0583	437.0161	0	0	0
30	N4E	-50.160697	-6.035309	660	30	3.2	102	139	y	n	y	y	y	n	n	n	n	n	57	1	789.999992	0.6699146231	1.1573175275	0.0289	0.0127	0.0055	0.0049	0.0234	0.0981	0.8786	0.1421	0.156	0.7019	0.3187	0.1902	0.4911	0	0.2146	0.4307	0.3547	0	0.5816	0.1935	0.0673	0.0445	564.9936	0	0	0
31	N4E	-50.160733	-6.034983	638	25	3	54	55	y	y	y	y	y	n	n	n	n	n	54	3	1772.499988	-0.8851744265	0.3641616338	0.0429	0.0195	0.0058	0.0046	0.1299	0.0248	0.8454	0.2315	0.1646	0.6039	0.3304	0.2206	0.449	0	0.2021	0.4111	0.3867	0	0.4969	0.2519	0.0773	0.0422	606.2695	0	0	0
32	N4E	-50.160752	-6.034793	657	44	2.8	180	429	n	n	y	n	y	y	y	n	n	n	62	1	790.000008	-0.0807217249	-0.1624742432	0.047	0.0192	0.0056	0.0042	0.1819	0.0448	0.7732	0.2731	0.1865	0.5403	0.3269	0.2425	0.4305	0	0.1932	0.4032	0.4036	0	0.5025	0.2038	0.0743	0.0425	620.5509	0	0	0
33	N4E	-50.160238	-6.034286	609	43	12.2	110	138	y	n	y	y	y	y	y	n	n	n	63	1	790.000008	-0.0807217249	-0.1624742432	0.018	0.0144	0.0056	0.0033	0	0.2523	0.7477	0.0406	0.2551	0.7043	0.2461	0.2048	0.5492	0	0.1571	0.399	0.4439	0	0.2652	0.1574	0.0705	0.0391	676.0745	0	0	0
34	N4E	-50.160545	-6.034268	614	41	6.6	164	330	y	n	y	n	y	y	y	n	n	n	66	6	2606.633324	-0.5196490727	0.8406277876	0.0333	0.0167	0.0056	0.0032	0.0682	0.4676	0.4642	0.2883	0.2263	0.4854	0.3016	0.2771	0.4212	0	0.1727	0.3735	0.4538	0	0.2659	0.1579	0.0753	0.0392	678.29	0	0	0
35	N4E	-50.168171	-6.034235	586	175	12.4	715	1550	y	n	y	y	y	y	y	n	n	n	109	8	3563.83331	-0.2082305788	0.9194395059	0.0479	0.0226	0.0049	0.0026	0.0559	0.8823	0.0618	0.1019	0.6845	0.2136	0.0946	0.5194	0.3861	0	0.125	0.3766	0.4923	0.0062	0.0601	0.084	0.0256	0.0186	560.909	0	0	0
36	N4E	-50.169066	-6.0341	541	65	5.6	216	493	y	n	y	y	y	y	y	n	n	n	72	1	790	-1.5946411434	0.1686408311	0.0258	0.0206	0.0051	0.0025	0.1142	0.8668	0.019	0.3134	0.4955	0.1911	0.0847	0.4378	0.4776	0	0.112	0.3698	0.4914	0.0268	0.3217	0.1243	0.0276	0.0145	476.5705	0	0	0
37	N4E	-50.167831	-6.03768	614	162	18	556.8	923	y	n	y	y	y	y	y	n	n	y	114	3	1843.499996	-0.9634764991	0.579080795	0.0473	0.0191	0.0043	0.0025	0.2826	0.7174	0	0.3731	0.517	0.1099	0.3633	0.4829	0.1538	0	0.4047	0.4869	0.1084	0	0.1875	0.1073	0.0258	0.014	410.4404	0	0	0
38	N4E	-50.167533	-6.037553	636	25	2.5	81	113.4	y	n	y	y	y	y	y	n	n	n	55	3	1843.5	-0.7792718112	1.2451094181	0.0753	0.023	0.0049	0.0027	0.624	0.376	0	0.5655	0.4225	0.012	0.3924	0.4528	0.1548	0	0.3825	0.5001	0.1174	0	0.3008	0.1407	0.0291	0.0161	460.8418	0	0	0
39	N4E	-50.161348	-6.040529	647	12	5.7	40	180	y	n	y	n	n	y	n	n	n	n	52	1	789.999988	0.4710686004	0.0945642422	0.1319	0.0628	0.0246	0.0073	0	0.9426	0.0574	0.0041	0.7963	0.1996	0.244	0.6702	0.0858	0	0.3143	0.5786	0.1071	0	0.9445	0.3746	0.1125	0.0424	123.1288	0	0	0
40	N4E	-50.160463	-6.040591	638	120.4	33	728.1	2184.5	n	n	y	y	y	y	y	n	n	n	110	8	3243.766658	-0.3270685881	0.9619793262	0.0932	0.0573	0.0231	0.0067	0	0.7798	0.2202	0	0.831	0.169	0.1524	0.7403	0.1073	0	0.281	0.601	0.1181	0	0.111	0.2572	0.1074	0.0388	34.4416	0	0	0
41	N4E	-50.160708	-6.040076	643	9.3	1.9	14.6	15.8	y	n	y	y	y	n	n	n	n	n	37	1	790.000008	-0.0807217249	-0.1624742432	0.1289	0.0996	0.0278	0.0074	0	0.8614	0.1386	0	0.8695	0.1305	0.1218	0.7313	0.1469	0	0.2642	0.5981	0.1377	0	0.7964	0.5112	0.1494	0.0441	78.6823	0	0	0
42	N4E	-50.160742	-6.035001	641	14.2	1.4	35.6	87.5	y	n	y	n	n	y	y	n	n	n	32	1	789.999992	0.6699146231	1.1573175275	0.0465	0.0191	0.0059	0.0046	0.1155	0.019	0.8654	0.2313	0.1653	0.6033	0.3325	0.2205	0.447	0	0.2024	0.4085	0.3892	0	0.5382	0.2629	0.0787	0.0438	609.5618	0	0	0
43	N4E	-50.16117	-6.033256	655	30.6	3.6	82.1	90	y	n	y	y	y	y	y	n	n	n	58	4	2189.499997	-0.8463271038	0.4958568921	0.008	0.0044	0.0044	0.0019	0.9206	0.0794	0	0.6658	0.3317	0.0025	0.2658	0.4651	0.2691	0	0.1544	0.3149	0.5307	0	0.0954	0.0821	0.0575	0.0296	652.0437	0	0	0
44	N4E	-50.164415	-6.032347	611	14	1.6	16.3	15.4	y	y	y	y	y	n	n	n	n	n	47	3	1473.000001	-1.2298529091	0.1841436216	0.0118	0.0039	0.0008	0.0021	0	0.3558	0.6442	0	0.1753	0.8247	0	0.244	0.756	0	0.1246	0.4412	0.4342	0	0.3411	0.0902	0.0199	0.0214	432.2009	0	0	0
45	N4E	-50.164298	-6.032284	612	23.1	1.1	39.7	44.1	y	y	y	y	y	n	y	n	n	n	66	2	1488.499992	-0.8099723131	1.3027323512	0.0133	0.0037	0.0008	0.0022	0	0.5187	0.4813	0	0.1661	0.8339	0	0.2569	0.7431	0	0.1235	0.4433	0.4331	0	0.3081	0.0854	0.0243	0.0237	422.1551	0	0	0
46	N4E	-50.161574	-6.040791	659	15	3	106	218	y	n	y	y	y	n	y	n	n	n	65	3	1411	-1.2445486813	0.1248107756	0.0743	0.04	0.02	0.0071	0	0.9818	0.0182	0.0865	0.7533	0.1602	0.2919	0.6438	0.0642	0	0.3423	0.5705	0.0872	0	0.6111	0.2608	0.1032	0.0391	153.4473	0	0	0
47	N4E	-50.160485	-6.038085	675	10	2.5	14	17	y	n	y	y	y	n	y	n	n	n	49	1	790	-0.0208056647	-0.1909254735	0.048	0.0251	0.0193	0.0083	0	0.3659	0.6341	0	0.4301	0.5699	0.1322	0.4847	0.3831	0	0.2828	0.4944	0.2228	0	0.5607	0.2388	0.1241	0.0553	265.9678	0	0	0
48	N4E	-50.160557	-6.037995	671	14	1.8	23	21	y	n	y	y	y	n	y	n	n	n	39	2	1488.499992	-0.8099723131	1.3027323512	0.0268	0.0233	0.0161	0.0083	0	0.4214	0.5786	0	0.459	0.541	0.1524	0.4534	0.3942	0	0.2869	0.4872	0.2259	0	0.531	0.2321	0.1177	0.055	280.0358	0	0	0
49	N4E	-50.16097	-6.039913	652	12	1.6	33	66	y	n	y	y	y	n	y	n	n	n	60	2	1145.000008	-1.4662413259	0.2869615153	0.0807	0.0983	0.0272	0.0074	0	0.9557	0.0443	0	0.9047	0.0953	0.1897	0.6661	0.1442	0	0.2923	0.5687	0.139	0	0.6131	0.4829	0.1459	0.0448	109.2877	0	0	0
50	N4E	-50.160563	-6.034404	626	6.05	2.6	15	17	y	y	y	y	y	y	n	n	n	n	46	5	2170.799985	0.3503405783	0.7152466659	0.0378	0.019	0.0059	0.0033	0	0.4257	0.5743	0.1934	0.2529	0.5537	0.3019	0.2515	0.4466	0	0.1733	0.3789	0.4478	0	0.4497	0.2391	0.0795	0.0415	674.675	0	0	0
51	N4E	-50.167701	-6.034532	613	7.4	0.7	15	10	n	n	y	y	y	n	n	n	n	n	26	1	790	-1.5946411434	0.1686408311	0.054	0.0239	0.0056	0.0028	0.0919	0.9081	0	0.086	0.8862	0.0278	0.1018	0.5933	0.3049	0	0.1417	0.4064	0.4519	0	0.2266	0.06	0.0298	0.0214	593.5199	0	0	0
52	N4E	-50.169211	-6.033892	577	6.6	2.9	18	18	y	n	y	y	n	n	n	n	n	n	25	1	790	-0.0208056647	-0.1909254735	0.036	0.0096	0.0055	0.0026	0.1556	0.778	0.0663	0.3051	0.4792	0.2157	0.0914	0.4051	0.5035	0	0.1059	0.362	0.5008	0.0312	0.4489	0.1194	0.0298	0.0151	474.0555	0	0	0
53	N4E	-50.166882	-6.032216	577	10	3.2	26.4	27	y	n	y	y	y	y	n	n	n	n	55	1	790	-1.5946411434	0.1686408311	0.0027	0.0007	0.0035	0.0016	0	0.0168	0.9832	0	0.0767	0.9233	0	0.1954	0.8046	0	0.0468	0.4213	0.5283	0.0036	0.1084	0.0293	0.0099	0.015	471.0862	0	0	0
54	N4E	-50.163981	-6.032374	611	15	6.1	71.2	97	y	n	y	y	y	y	n	n	n	n	78	4	2180.5	-0.7378077795	1.1680760637	0.0126	0.0036	0.0012	0.0023	0	0.4961	0.5039	0	0.161	0.839	0.0061	0.3185	0.6754	0	0.1325	0.4366	0.4309	0	0.2904	0.0828	0.0336	0.0247	436.2326	0	0	0
55	N4E	-50.167883	-6.039481	630	35	1	112	196	y	n	y	y	y	y	y	n	n	n	69	7	3320.499988	-0.4840034172	0.831183005	0.0105	0.0031	0.0041	0.0012	0	1	0	0.1669	0.8331	0	0.411	0.515	0.074	0	0.5143	0.4235	0.0623	0	0.0912	0.0267	0.019	0.0074	269.5943	0	0	0
56	N4E	-50.153859	-6.033923	440	41	3.5	156.5	247.5	y	n	y	y	y	y	n	n	n	n	81	5	2542.499988	-0.4546770392	1.2779342226	0.0212	0.0078	0.012	0.0054	1	0	0	1	0	0	0.7738	0.2262	0	0	0.4513	0.4485	0.1002	0	0.2719	0.1065	0.0568	0.0356	61.1261	0	0	0
57	N4E	-50.154618	-6.03406	429	12.5	4	59	105	y	n	y	y	y	n	n	n	n	n	56	1	789.999992	0.6699146231	1.1573175275	0.0106	0.0083	0.0108	0.0054	1	0	0	1	0	0	0.6173	0.3698	0.0128	0	0.4072	0.4318	0.161	0	0.2041	0.1136	0.0584	0.0361	132.9229	0	0	0
58	N4E	-50.151404	-6.032382	378	20	3	69	165	y	y	y	y	y	n	n	n	n	n	60	1	790	-1.5946411434	0.1686408311	0.0924	0.0368	0.0126	0.0048	0.5085	0.4915	0	0.5046	0.4954	0	0.5415	0.4585	0	0	0.5873	0.4127	0	0	0.3877	0.2486	0.0817	0.0297	28.8405	0	0	0
59	N4E	-50.151656	-6.033142	398	11.5	1.3	41	45.5	y	n	y	y	y	n	n	n	n	n	63	1	789.999988	0.4710686004	0.0945642422	0.0579	0.0307	0.0138	0.0051	1	0	0	0.944	0.056	0	0.7027	0.2973	0	0	0.5976	0.4024	0	0	0.751	0.2917	0.0934	0.0325	38.6396	0	0	0
60	N4E	-50.15107	-6.032336	382	29.5	6.5	145.5	195.5	y	n	y	y	y	n	y	n	n	n	62	2	1488.499992	-0.8099723131	1.3027323512	0.0872	0.0371	0.0108	0.0047	0.3162	0.6838	0	0.3997	0.6003	0	0.5644	0.4356	0	0	0.5901	0.4099	0	0	0.3624	0.2396	0.0804	0.0295	56.2466	0	0	0
61	N4E	-50.151097	-6.032119	361	78	4	662	1496	y	y	y	n	n	y	y	n	n	n	48	4	2196.499979	-0.3741943636	1.2704956321	0.0707	0.0258	0.0114	0.0046	0.2077	0.7923	0	0.3246	0.6754	0	0.4793	0.5207	0	0	0.5676	0.4323	0	0	0.2677	0.1567	0.0746	0.0283	13.3177	0	0	0
62	N4E	-50.153283	-6.032493	401	33	9.5	547.5	1124.5	y	n	y	y	y	y	y	n	n	n	107	2	1488.499992	-0.8099723131	1.3027323512	0.0889	0.0344	0.0164	0.0052	0.3639	0.6361	0	0.5997	0.4003	0	0.612	0.388	0	0	0.4163	0.4828	0.1009	0	0.135	0.112	0.0964	0.033	60.4617	0	0	0
63	N4E	-50.153861	-6.03272	430	9	6	93.5	110	y	y	y	y	y	n	y	n	n	n	64	1	789.999992	0.6699146231	1.1573175275	0.142	0.043	0.0117	0.0055	0.3751	0.6249	0	0.5019	0.4981	0	0.6205	0.3795	0	0	0.3893	0.4911	0.1196	0	0.4042	0.1413	0.0679	0.036	63.7326	0	0	0
64	N4E	-50.154006	-6.032684	428	114.5	7.5	561	831	y	y	y	y	y	y	y	n	n	n	104	3	1843.5	-0.7792718112	1.2451094181	0.0865	0.032	0.0106	0.0052	0.4547	0.5453	0	0.5004	0.4996	0	0.5702	0.4294	0.0004	0	0.3641	0.4797	0.1561	0	0.2604	0.088	0.0522	0.0341	55.9105	0	0	0
65	N4E	-50.154141	-6.032784	436	50	6.5	207	358	y	n	y	y	y	y	y	n	n	n	126	6	2610.799982	-0.3407326898	1.0837302783	0.0814	0.0358	0.011	0.0054	0.6542	0.3458	0	0.5843	0.4157	0	0.5639	0.4292	0.007	0	0.3572	0.4821	0.1607	0	0.3217	0.0996	0.0552	0.0351	65.8166	0	0	0
66	N4E	-50.156164	-6.033447	451	94	2	347	400	y	n	y	y	y	y	n	n	n	n	81	6	2826.499988	-0.4165574051	1.1068894256	0.0386	0.012	0.0067	0.0038	0	0.9502	0.0498	0.1288	0.664	0.2073	0.2701	0.4209	0.309	0	0.2582	0.4267	0.315	0	0.3167	0.0987	0.0504	0.0229	262.9594	0	0	0
67	N4E	-50.150736	-6.031557	364	30	2.5	82	131	n	n	y	y	y	y	y	n	n	n	63	1	789.999992	0.6699146231	1.1573175275	0.0127	0.0295	0.0097	0.0047	0	1	0	0.0171	0.9829	0	0.4389	0.5611	0	0	0.5448	0.4545	0.0006	0	0.0991	0.1398	0.0676	0.0285	54.6042	0	0	0
68	N4E	-50.151221	-6.033494	403	13	3	132	149	y	n	y	y	y	n	y	n	n	n	53	1	790	-1.5946411434	0.1686408311	0.0586	0.0246	0.0111	0.0048	1	0	0	0.8968	0.1032	0	0.7502	0.2498	0	0	0.6067	0.3933	0	0	0.371	0.216	0.0809	0.0295	90.1755	0	0	0
69	N4E	-50.15124	-6.033078	412	21.5	4.1	120.5	163	y	n	y	y	y	y	y	n	n	n	69	3	1850.49998	-0.4506523036	1.4238620681	0.046	0.0299	0.0114	0.0048	0.9349	0.0651	0	0.7854	0.2146	0	0.6968	0.3032	0	0	0.6025	0.3975	0	0	0.4828	0.2757	0.0817	0.0297	72.612	0	0	0
70	N4E	-50.151574	-6.033133	397	10	4	43.5	36.5	y	n	y	y	y	n	n	n	n	n	48	1	789.999992	0.6699146231	1.1573175275	0.0643	0.0315	0.0136	0.005	1	0	0	0.8988	0.1012	0	0.6923	0.3077	0	0	0.5996	0.4004	0	0	0.6341	0.2893	0.0882	0.0312	41.4904	0	0	0
71	N4E	-50.151791	-6.033332	400	46.5	3.5	212	257	y	n	y	y	y	y	y	n	n	n	60	3	1825.499992	-0.745777904	1.2174204792	0.0616	0.0225	0.0145	0.0052	1	0	0	0.995	0.005	0	0.7628	0.2372	0	0	0.5897	0.4103	0	0	0.5115	0.2059	0.0979	0.0317	53.7463	0	0	0
72	N4E	-50.151601	-6.033259	392	13	3.5	53.5	59.5	y	n	y	y	y	y	n	n	n	n	51	6	2856.833308	-0.2634888498	1.1080326718	0.0733	0.0259	0.0133	0.005	1	0	0	0.9601	0.0399	0	0.7381	0.2619	0	0	0.6014	0.3986	0	0	0.6341	0.2894	0.0882	0.0325	60.0965	0	0	0
73	N4E	-50.156327	-6.033411	450	21	1.3	36	33	y	n	y	n	y	n	n	n	n	n	38	4	2205.499988	-0.4576362385	1.349895246	0.0506	0.014	0.0041	0.0036	0	0.8176	0.1824	0.0464	0.6594	0.2943	0.2468	0.4056	0.3476	0	0.247	0.4292	0.3238	0	0.4145	0.1145	0.039	0.0237	285.7349	0	0	0
74	N4E	-50.156616	-6.033376	462	17.5	2.5	57	66	y	n	y	y	y	n	n	n	n	n	59	1	789.999992	0.6699146231	1.1573175275	0.0376	0.0141	0.0031	0.0042	0	0.5571	0.4429	0	0.5561	0.4439	0.1973	0.3913	0.4113	0	0.2283	0.4287	0.343	0	0.3142	0.1152	0.0342	0.0287	315.6757	0	0	0
75	N4E	-50.154058	-6.033896	441	10	2	32	28	n	n	y	y	y	n	n	n	n	n	54	1	789.999988	0.4710686004	0.0945642422	0.0242	0.0084	0.012	0.0055	1	0	0	1	0	0	0.7529	0.2471	0	0	0.4422	0.4522	0.1056	0	0.3111	0.1146	0.0634	0.0362	65.1062	0	0	0
76	N4E	-50.157491	-6.034462	482	36.5	2.8	85.5	130	y	n	y	n	y	y	n	n	n	n	80	4	2180.5	-0.7378077795	1.1680760637	0.0079	0.0023	0.0027	0.0042	0	0.4832	0.5168	0	0.4911	0.5089	0.0364	0.4329	0.5307	0	0.2073	0.4251	0.3676	0	0.0951	0.0273	0.0239	0.0345	436.3939	0	0	0
77	N4E	-50.160778	-6.035264	662	15.5	1.7	41	65	y	n	y	n	y	y	n	n	n	n	54	2	1488.499988	-1.0335170229	0.5347548333	0.0442	0.017	0.0058	0.0048	0.083	0.0819	0.8352	0.1954	0.1468	0.6578	0.3307	0.2034	0.4659	0	0.212	0.4212	0.3668	0	0.5272	0.2312	0.0686	0.045	582.1137	0	0	0
78	N4E	-50.150563	-6.032914	379	7.5	1.5	15.5	14	y	n	y	y	y	n	n	n	n	n	45	2	1488.499992	-0.8099723131	1.3027323512	0.0018	0.0158	0.0101	0.0049	0.2585	0.7415	0	0.4599	0.5401	0	0.6286	0.3714	0	0	0.5793	0.4207	0	0	0.1099	0.1181	0.0741	0.0301	128.5768	0	0	0
79	N4E	-50.151142	-6.032137	373	21.5	3.5	87.5	104	y	y	y	y	y	y	n	n	n	n	36	1	789.999992	0.6699146231	1.1573175275	0.0976	0.0325	0.011	0.0048	0.1504	0.8496	0	0.3061	0.6939	0	0.5043	0.4957	0	0	0.5772	0.4228	0	0	0.4046	0.1697	0.0825	0.0298	40.9985	0	0	0
80	N4E	-50.152161	-6.033387	402	32	3.5	130	145	y	n	y	y	y	n	n	n	n	n	87	6	2860.499995	-0.5788597092	0.9189117228	0.0376	0.0226	0.0181	0.0054	1	0	0	0.9943	0.0057	0	0.7516	0.2484	0	0	0.5719	0.4233	0.0047	0	0.1867	0.2165	0.1096	0.0345	17.0099	0	0	0
81	N4E	-50.159027	-6.039982	588	66	4.5	500	1375	y	n	y	y	y	y	y	n	n	y	114	4	2109.499992	-0.6634820869	0.9971720858	0.0719	0.0243	0.0221	0.007	0	1	0	0	0.9985	0.0015	0	0.7928	0.2072	0	0.1837	0.6649	0.1514	0	0.2864	0.0931	0.0848	0.0417	34.1791	0	0	0
82	N4E	-50.158964	-6.039892	575	45.5	3.5	150	247	n	n	y	y	y	y	n	n	y	n	80	1	790	-1.5946411434	0.1686408311	0.0799	0.0269	0.0214	0.0072	0	1	0	0	1	0	0	0.8116	0.1884	0	0.1758	0.6761	0.1481	0	0.3419	0.103	0.0933	0.0426	43.3223	0	0	0
83	N4E	-50.159262	-6.040236	585	81.5	7.6	363	534	n	n	y	y	y	y	y	n	n	n	95	3	1825.499992	-0.745777904	1.2174204792	0.0692	0.0234	0.0243	0.007	0	1	0	0	1	0	0	0.8382	0.1618	0	0.2139	0.6508	0.1354	0	0.2708	0.0899	0.1054	0.0401	3.6406	0	0	0
84	N4WS	-50.194868	-6.073098	523	22	6.4	108.8	340	y	n	y	n	y	n	n	n	y	n	27	1	790	-1.5946411434	0.1686408311	0.0368	0.0179	0.0063	0.0039	0	1	0	0.1219	0.8781	0	0.1939	0.8061	0	0	0.2062	0.7415	0.0523	0	0.6715	0.2473	0.0672	0.0309	44.2828	0	0	0
85	N4WS	-50.195184	-6.072999	499	24.9	6.3	100.4	112	y	n	y	n	y	n	y	n	n	n	37	2	1145.000008	-1.4662413259	0.2869615153	0.0497	0.0186	0.0063	0.0038	0	1	0	0.009	0.991	0	0.1764	0.8236	0	0	0.2418	0.7125	0.0457	0	0.7497	0.217	0.0668	0.0296	43.0856	0	0	0
86	N4WS	-50.195654	-6.072927	452	58.4	7	199.9	265	y	n	y	y	y	y	y	n	n	n	94	6	3036.499988	-0.3989968274	1.163109297	0.0361	0.0211	0.0059	0.0035	0	1	0	0	1	0	0.1902	0.8098	0	0	0.3128	0.6525	0.0348	0	0.226	0.2152	0.0632	0.0287	45.4861	0	0	0
87	N4WS	-50.19385	-6.077085	599	34	8	352.8	779	y	n	y	y	y	n	y	n	y	n	65	2	1488.499992	-0.8099723131	1.3027323512	0.0527	0.0197	0.0049	0.0049	0	1	0	0	1	0	0.1821	0.7891	0.0288	0	0.2072	0.7309	0.062	0	0.3357	0.1561	0.0437	0.0353	209.803	0	0	0
88	N4WS	-50.195105	-6.089778	682	79	9.2	454.1	1004	y	n	y	y	y	y	y	n	y	y	95	3	1834.499987	0.4268830672	0.9424014565	0.0801	0.0271	0.0053	0.0014	0.6428	0.3572	0	0.5807	0.4193	0	0.5931	0.2801	0.1268	0	0.6226	0.2283	0.1491	0	0.2766	0.0912	0.0177	0.0059	324.1613	0	0	0
89	N4WS	-50.195457	-6.090005	667	62	10.8	451	817	y	n	y	y	y	y	y	n	n	n	68	1	790	-0.0208056647	-0.1909254735	0.0811	0.0277	0.0053	0.0014	0.2682	0.7318	0	0.3688	0.5665	0.0647	0.5061	0.2882	0.2058	0	0.5697	0.2593	0.171	0	0.2868	0.0932	0.0179	0.006	335.7438	0	0	0
90	N4WS	-50.19425	-6.06947	548	31.65	3.4	122	283	y	n	y	y	y	y	n	n	n	n	49	1	789.999992	0.6699146231	1.1573175275	0.0113	0.0033	0.001	0.0031	0	1	0	0	1	0	0.1426	0.8257	0.0317	0	0.1746	0.7526	0.0729	0	0.0917	0.0268	0.0142	0.0258	426.7103	0	0	0
91	N4WS	-50.196422	-6.067076	530	24.8	3.2	44.2	77	y	n	y	y	y	n	y	n	n	n	51	1	789.999992	0.6699146231	1.1573175275	0.0046	0.0013	0.0014	0.0008	0	0.1618	0.8382	0	0.3788	0.6212	0.1462	0.5864	0.2673	0	0.2797	0.6282	0.0921	0	0.1012	0.0283	0.0097	0.0087	222.0952	100	0	0
92	N4WS	-50.190151	-6.066804	681	63	4.4	194	397	y	n	y	y	y	y	y	n	n	n	75	5	2526.499995	-0.6537160309	1.0412444274	0.0758	0.0484	0.0104	0.0037	0	0.9687	0.0313	0	0.9146	0.0854	0.2753	0.6703	0.0544	0	0.4668	0.5185	0.0147	0	0.4322	0.1297	0.0562	0.0256	794.5277	0	0	0
93	N4WS	-50.189494	-6.065356	705	27	1.6	59	53	y	n	y	y	y	n	y	n	n	n	47	1	790.000008	-0.0807217249	-0.1624742432	0.0061	0.0052	0.0104	0.0037	0.1638	0.8362	0	0.4383	0.5617	0	0.539	0.4518	0.0092	0	0.5243	0.4612	0.0145	0	0.102	0.0568	0.0486	0.0261	945.752	0	0	0
94	N4WS	-50.189826	-6.06684	688	372	20.2	1420	2315	y	n	y	y	y	y	y	n	n	y	124	7	3120.833316	-0.4964450916	0.8330636092	0.0792	0.0337	0.0085	0.0033	0.1175	0.8825	0	0.2448	0.7322	0.023	0.3993	0.5554	0.0453	0	0.497	0.4901	0.0129	0	0.1783	0.0869	0.0428	0.0233	796.8248	0	0	0
95	N4WS	-50.19404	-6.07695	589	15.75	6.7	64.4	90	n	n	y	n	y	y	n	n	n	n	40	1	790	-1.5946411434	0.1686408311	0.0702	0.0243	0.0052	0.0043	0	1	0	0	1	0	0.1743	0.8154	0.0103	0	0.2031	0.7381	0.0588	0	0.4829	0.1929	0.048	0.0359	234.8589	0	0	0
96	N4WS	-50.194212	-6.076661	568	35.4	7.2	122.4	199	y	n	y	y	y	n	n	n	n	n	43	2	1488.499988	-1.0335170229	0.5347548333	0.0548	0.0226	0.0047	0.0044	0	1	0	0.0232	0.9768	0	0.1872	0.8066	0.0062	0	0.1988	0.7393	0.0619	0	0.5092	0.1795	0.0466	0.0353	245.1202	0	0	0
97	N4WS	-50.183786	-6.07499	723	10	4	120	197	n	n	y	n	y	n	y	n	n	n	50	1	790	0.1163236777	-0.5676115944	0.0341	0.0111	0.0021	0.0006	0.6021	0.3979	0	0.5564	0.4436	0	0.5196	0.334	0.1464	0	0.5029	0.3995	0.0975	0	0.0711	0.0232	0.0045	0.0012	436.9337	0	0	0
98	N4WS	-50.191909	-6.063496	675	13.8	7.8	32.8	35	n	n	y	n	y	n	n	n	n	n	34	1	790	-1.5946411434	0.1686408311	0.054	0.0175	0.0036	0.004	1	0	0	1	0	0	0.7112	0.2888	0	0	0.5897	0.4013	0.009	0	0.4176	0.1724	0.044	0.0262	766.4142	0	0	0
99	N4WS	-50.190984	-6.065593	622	23.2	3.5	37.1	55	n	n	y	y	y	n	n	n	n	n	42	1	789.999992	0.6699146231	1.1573175275	0.0132	0.0062	0.0131	0.0037	0	1	0	0.0518	0.9482	0	0.3587	0.6151	0.0263	0	0.4753	0.5102	0.0145	0	0.311	0.1146	0.0732	0.0262	834.5366	0	0	0
100	N4WS	-50.191427	-6.06554	605	23.4	2.8	18.9	41	y	n	y	n	y	n	y	n	n	n	47	1	789.999988	0.2692186771	-0.3996912341	0.0069	0.0037	0.0108	0.004	0	1	0	0.0535	0.9465	0	0.3515	0.627	0.0215	0	0.4642	0.5203	0.0155	0	0.2112	0.0867	0.0784	0.0275	799.6674	0	0	0
101	N4WS	-50.191611	-6.063713	646	57.9	7.9	324.6	983	n	n	y	n	y	n	n	n	n	n	27	1	789.999992	0.6699146231	1.1573175275	0.0382	0.0123	0.0036	0.0038	1	0	0	1	0	0	0.6474	0.3526	0	0	0.5895	0.3989	0.0116	0	0.2944	0.0945	0.0404	0.0251	789.6203	0	0	0
102	N4WS	-50.19094	-6.06525	641	32.3	7.8	63	107	y	n	y	n	y	y	y	n	n	n	44	1	789.999992	0.6699146231	1.1573175275	0.0098	0.0059	0.013	0.0037	0.0689	0.9311	0	0.2544	0.7456	0	0.4401	0.5483	0.0116	0	0.5024	0.4833	0.0143	0	0.1862	0.1079	0.0761	0.0258	852.242	0	0	0
103	N4WS	-50.190621	-6.066841	641	8.3	4.5	13.2	18	n	n	y	y	y	n	y	n	n	n	33	3	1825.499992	-0.745777904	1.2174204792	0.0165	0.0137	0.0113	0.0039	0	0.8229	0.1771	0	0.86	0.14	0.1829	0.7598	0.0572	0	0.4416	0.5411	0.0173	0	0.3239	0.1462	0.064	0.0275	778.371	0	0	0
104	N4WS	-50.19258	-6.068011	612	32.8	1.4	78.5	71	n	n	y	y	y	n	y	n	n	n	55	3	1834.499987	-0.6831816355	1.1201138021	0.0075	0.004	0.0018	0.0041	0.6589	0.3411	0	0.5319	0.4681	0	0.2675	0.6771	0.0554	0	0.2242	0.7116	0.0642	0	0.096	0.0549	0.0336	0.0272	607.8949	0	0	0
105	N4WS	-50.190153	-6.065538	665	24.5	4.2	70.7	88	y	n	y	n	y	y	n	n	n	n	42	3	1834.499987	-0.6887186583	1.1258276022	0.0088	0.0071	0.0108	0.0037	0	1	0	0.118	0.882	0	0.4545	0.5199	0.0256	0	0.4971	0.4885	0.0144	0	0.0968	0.1104	0.0577	0.026	924.3361	0	0	0
106	N4WS	-50.182271	-6.085281	616	6.4	2.8	13.6	23	n	n	y	n	y	n	n	n	n	n	43	1	790	-0.0208056647	-0.1909254735	0.0015	0.0004	0.0001	0	0.5469	0.4531	0	0.5241	0.4759	0	0.4866	0.5134	0	0	0.4648	0.514	0.0212	0	0.1132	0.03	0.005	0.0013	78.4193	0	0	0
107	N4WS	-50.182058	-6.112435	693	9	2	19.5	27	n	n	y	n	y	n	n	n	n	n	53	2	1145.000008	-1.4662413259	0.2869615153	0.0022	0.0006	0.0001	0	0	1	0	0.0265	0.9735	0	0.278	0.5662	0.1558	0	0.4303	0.3068	0.2629	0	0.1113	0.0297	0.005	0.0013	351.9488	0	0	0
108	N4WS	-50.194512	-6.075666	579	16.5	6.2	41.9	50	n	n	y	y	y	n	n	n	n	n	60	2	1488.499988	-1.0335170229	0.5347548333	0.0046	0.0039	0.0067	0.0042	0.5832	0.4168	0	0.5437	0.4563	0	0.2639	0.7361	0	0	0.1769	0.7589	0.0642	0	0.1041	0.0861	0.0586	0.0362	226.4162	0	0	0
109	N4WS	-50.194012	-6.077484	583	25	9.9	92.9	140	y	n	y	n	y	n	y	n	y	n	45	1	790	0.0764680337	-0.53943907	0.0461	0.0226	0.0051	0.0031	0	1	0	0	1	0	0.1523	0.834	0.0138	0	0.2304	0.7178	0.0517	0	0.2859	0.1642	0.0431	0.0296	180.7245	0	0	0
110	N4WS	-50.193269	-6.079002	620	20.5	4.8	122.2	179	y	y	y	n	y	y	n	n	y	n	77	1	790	-1.5946411434	0.1686408311	0.0123	0.0037	0.0039	0.0023	0.3855	0.6145	0	0.3279	0.6721	0	0.2843	0.7008	0.0149	0	0.3221	0.6526	0.0253	0	0.0846	0.0256	0.0233	0.0195	82.9343	0	0	0
111	N4WS	-50.194928	-6.087435	694	10	0.91	14	13	y	n	y	n	y	n	n	n	n	n	23	1	790	-1.5946411434	0.1686408311	0.0016	0.0004	0.0001	0.0015	1	0	0	0.8834	0.1166	0	0.6844	0.3156	0	0	0.6214	0.2888	0.0898	0	0.1128	0.0299	0.005	0.0063	582.5538	0	0	0
112	N4WS	-50.196157	-6.080933	609	77	5.98	291.5	565	y	n	y	y	y	y	y	n	y	n	106	1	790.000008	-0.0807217249	-0.1624742432	0.0307	0.0133	0.0025	0.0018	0.9335	0.0665	0	0.7163	0.2837	0	0.4832	0.3977	0.1191	0	0.4262	0.5143	0.0596	0	0.0782	0.0491	0.0091	0.0096	231.8735	0	0	0
113	N4WS	-50.191511	-6.076268	644	25.5	0.9	68	61.5	y	y	y	n	y	y	n	n	n	n	55	4	1532.299994	-1.067768716	0.1561036724	0.0187	0.0053	0.0027	0.0042	0	0.6846	0.3154	0	0.7967	0.2033	0.0486	0.7683	0.1832	0	0.2227	0.7095	0.0678	0	0.3962	0.1118	0.0242	0.0347	220.8602	0	0	0
114	N4WS	-50.191393	-6.076259	633	24	3.23	58	94.5	y	n	y	n	y	n	n	n	n	n	49	2	1145.000008	-1.4662413259	0.2869615153	0.0193	0.0054	0.0034	0.0041	0	0.6829	0.3171	0	0.7959	0.2041	0.0411	0.7729	0.186	0	0.2308	0.7012	0.0681	0	0.4079	0.1136	0.0292	0.0324	216.9898	0	0	0
115	N4WS	-50.194614	-6.073694	559	26.5	2.34	67	84	y	n	y	n	y	n	n	n	n	n	58	1	790	-1.5946411434	0.1686408311	0.009	0.0191	0.0066	0.0041	0.3975	0.6025	0	0.4451	0.5549	0	0.2656	0.7344	0	0	0.1784	0.7564	0.0652	0	0.301	0.197	0.0727	0.036	22.4315	0	0	0
116	N4WS	-50.190519	-6.098554	698	12.5	1.69	23	16.5	y	n	y	n	y	n	n	n	n	n	31	1	789.999992	0.6699146231	1.1573175275	0.0105	0.0028	0.0005	0.0001	0.1884	0.8116	0	0.4971	0.5029	0	0.903	0.097	0	0	0.9494	0.0506	0	0	0.3219	0.0875	0.0147	0.0038	96.1275	0	0	0
117	N4WS	-50.194104	-6.076181	586	13.5	4.17	58	59.5	y	n	y	y	y	n	n	n	n	n	56	3	1834.499987	-0.6887186583	1.1258276022	0.0129	0.0179	0.0062	0.0047	0.0803	0.9197	0	0.2545	0.7455	0	0.2319	0.7662	0.0019	0	0.1668	0.7659	0.0673	0	0.1977	0.1953	0.0531	0.0372	292.8734	0	0	0
118	N4WS	-50.195696	-6.081421	638	27	12.3	78	129	y	n	y	y	y	y	y	n	n	n	78	2	1488.499992	0.5661251165	0.8725341051	0.0138	0.0146	0.0026	0.0011	1	0	0	0.9619	0.0381	0	0.645	0.2999	0.0552	0	0.4528	0.4863	0.0609	0	0.0934	0.0542	0.0095	0.0062	277.6239	0	0	0
119	N4WS	-50.19203	-6.073103	584	216	12.14	707.5	1698	y	y	y	y	y	y	y	n	n	y	75	8	3467.833311	-0.2050450989	0.9227737669	0.047	0.0161	0.0056	0.0047	0	0.7723	0.2277	0	0.7702	0.2298	0.0773	0.7529	0.1698	0	0.1643	0.7653	0.0704	0	0.1266	0.0434	0.013	0.041	79.8591	0	0	0
120	N4WS	-50.191822	-6.073365	580	11	1.1	12	21.5	y	n	y	n	y	n	n	n	n	n	26	2	1145.000008	-1.4662413259	0.2869615153	0.0666	0.0223	0.0057	0.005	0	0.6557	0.3443	0	0.5934	0.4066	0.0845	0.7179	0.1976	0	0.1528	0.771	0.0762	0	0.2272	0.0601	0.0249	0.0428	56.6693	0	0	0
121	N4WS	-50.194408	-6.072021	555	14	1	20.7	22.6	y	n	y	n	y	n	n	n	n	n	27	2	1488.499988	-1.2564824445	0.1633400057	0.0023	0.0006	0.0062	0.003	0	1	0	0.0044	0.9956	0	0.0806	0.8906	0.0288	0	0.2008	0.7436	0.0556	0	0.1106	0.0296	0.0594	0.0264	160.0326	0	0	0
122	N4WS	-50.195239	-6.096806	675	10.6	1.3	16.7	9.2	y	n	y	y	y	n	y	n	n	n	41	1	789.999992	0.6699146231	1.1573175275	0.0019	0.0005	0.0001	0	1	0	0	1	0	0	0.8151	0.1849	0	0	0.6437	0.3032	0.0531	0	0.1127	0.0299	0.005	0.0013	83.8255	0	0	0
123	N4WS	-50.190013	-6.074456	616	126	16.86	432.5	878	y	n	y	n	y	y	y	n	n	y	98	3	1472.999992	-1.2278187338	0.1850216204	0.0342	0.0116	0.0062	0.003	0	0.4507	0.5493	0	0.6323	0.3677	0.0776	0.7317	0.1907	0	0.3639	0.5716	0.0645	0	0.1256	0.0428	0.0471	0.0186	0	0	0	0
124	N4WS	-50.194134	-6.07401	585	89	3.21	293	580	y	n	y	n	y	y	y	n	n	n	73	8	3623.833317	-0.3104218622	0.9649787378	0.024	0.0102	0.0066	0.0047	0.9878	0.0122	0	0.7507	0.2493	0	0.2681	0.7093	0.0227	0	0.1286	0.7985	0.0729	0	0.1582	0.0741	0.0733	0.0374	58.5151	0	0	0
125	N4WS	-50.189706	-6.074664	631	31.5	1.67	102.5	132	y	n	y	n	y	y	y	n	n	n	64	3	1825.499992	-0.745777904	1.2174204792	0.0527	0.0168	0.0043	0.0026	0	0.5704	0.4296	0	0.7049	0.2951	0.1125	0.691	0.1964	0	0.3821	0.5502	0.0677	0	0.194	0.0829	0.0337	0.0161	6.7317	0	0	0
126	N4WS	-50.18882	-6.074753	669	24.5	3.16	63	92	y	n	y	n	y	y	y	n	n	n	42	3	1843.499996	0.0932665535	0.3728101122	0.0088	0.0049	0.0036	0.0022	0	1	0	0.1094	0.8736	0.017	0.3408	0.5655	0.0937	0	0.4695	0.4625	0.068	0	0.2032	0.085	0.0243	0.0149	51.675	0	0	0
127	N4WS	-50.191194	-6.076159	642	18.7	3.21	42	31.4	y	n	y	n	y	n	y	n	y	n	65	3	1825.499992	-0.745777904	1.2174204792	0.0197	0.0054	0.0036	0.0041	0	0.8129	0.1871	0	0.8443	0.1557	0.0298	0.7692	0.201	0	0.2458	0.686	0.0682	0	0.4174	0.1149	0.0293	0.0312	197.2215	0	0	0
128	N5	-50.129641	-6.086492	666	15.5	0.3	28	39.99	y	n	NA	NA	NA	NA	NA	NA	NA	n	NA	1	789.999996	0.17992694	-0.5156838191	0.0597	0.0203	0.0059	0.004	0.3958	0.5796	0.0246	0.3931	0.4473	0.1596	0.3473	0.4152	0.2376	0	0.598	0.2592	0.1428	0	0.2151	0.0584	0.0295	0.0175	127.481	0	0	0
129	N5	-50.129868	-6.086104	667	126	13	643	913	n	y	NA	NA	NA	NA	NA	NA	NA	n	NA	1	790.000001	0.1628732213	-0.4931471581	0.0433	0.0149	0.0052	0.0044	0.434	0.566	0	0.4129	0.4997	0.0874	0.3346	0.4146	0.2508	0	0.6143	0.2541	0.1317	0	0.1242	0.0428	0.0172	0.0187	137.8241	0	0	0
130	N5	-50.13048	-6.08179	712	80	11	307	502	y	n	NA	NA	NA	NA	NA	NA	NA	n	NA	1	790.000008	-0.0807217249	-0.1624742432	0.0239	0.0075	0.0038	0.0021	0.9777	0.0223	0	0.6805	0.2888	0.0307	0.2778	0.6522	0.07	0	0.5412	0.4137	0.0451	0	0.0777	0.0244	0.0137	0.006	95.5829	0	0	0
131	N5	-50.125576	-6.09128	684	16	3	27	31.84	y	y	y	y	y	n	n	n	n	n	40	1	789.999992	0.6699146231	1.1573175275	0.0027	0.0017	0.0006	0.0024	0	0.814	0.186	0	0.7384	0.2616	0.4254	0.3963	0.1782	0	0.5574	0.3423	0.1003	0	0.1109	0.0593	0.0149	0.0138	225.9418	0	0	0
132	N5	-50.13496	-6.105433	587	27	1.2	67	122.87	y	n	y	y	y	y	n	n	n	n	61	2	1151.99998	0.8172645801	1.3418600015	0.0169	0.0169	0.0235	0.0138	0	1	0	0	1	0	0.0575	0.9095	0.033	0	0.2247	0.6848	0.0904	0	0.3735	0.2161	0.2046	0.1071	56.2155	0	0	0
133	N5	-50.134399	-6.105884	578	56	1.3	95	128.71	n	n	y	n	y	n	y	n	n	n	58	3	1393.333308	0.7962093383	1.1721715357	0.053	0.0378	0.0216	0.014	0	1	0	0	1	0	0.0618	0.8538	0.0844	0	0.1921	0.7068	0.1011	0	0.6351	0.3992	0.2128	0.1031	47.1044	0	0	0
134	N5	-50.133767	-6.105928	598	36	8	181	393.95	y	n	y	y	y	y	n	n	n	n	70	2	1127	-1.4348203185	0.2674899205	0.0971	0.0518	0.0218	0.0125	0	1	0	0	0.9792	0.0208	0.0322	0.8528	0.1149	0	0.1768	0.7241	0.099	0	0.932	0.3847	0.1909	0.0937	79.2745	0	0	0
135	N5	-50.133541	-6.106027	590	44	1	155	227.89	y	n	y	y	y	y	y	n	n	n	70	6	2862.833324	-0.6024433539	0.3652400004	0.0979	0.0647	0.0215	0.0116	0	1	0	0	0.9735	0.0265	0.0237	0.8493	0.127	0	0.1682	0.7341	0.0976	0	0.8774	0.4183	0.1831	0.0917	94.4225	0	0	0
136	N5	-50.132781	-6.106189	622	58	7	254	487.03	y	y	y	y	y	y	y	n	n	n	103	9	3896.69998	-0.2934348204	0.9111188821	0.0947	0.0413	0.0204	0.0109	0	1	0	0	1	0	0.0006	0.8464	0.153	0	0.1555	0.7602	0.0842	0	0.1622	0.1001	0.152	0.0859	173.3824	0	0	0
137	N5	-50.131724	-6.106359	640	62	1	297	552.93	y	n	y	y	y	y	y	n	n	n	79	9	3843.69998	-0.261373547	0.7922828692	0.0433	0.0173	0.0169	0.009	0	1	0	0	1	0	0.0023	0.8795	0.1182	0	0.1395	0.7799	0.0806	0	0.2329	0.073	0.0955	0.0733	274.4111	0	0	0
138	N5	-50.131787	-6.106079	648	79	2	191	332.33	y	n	y	y	y	y	y	n	y	n	87	7	3165.499982	-0.3520590044	1.0641444296	0.0465	0.0165	0.0152	0.0091	0	1	0	0	1	0	0.006	0.9057	0.0883	0	0.1452	0.7738	0.081	0	0.2504	0.1018	0.0836	0.0741	281.9973	0	0	0
139	N5	-50.13009	-6.105334	713	104	11	452	1104.9	n	n	y	y	y	y	y	n	n	n	88	5	2426.699989	-0.7202371199	0.402224561	0.0343	0.0116	0.0047	0.0063	0.077	0.923	0	0.1018	0.8982	0	0.1184	0.8816	0	0	0.1753	0.7328	0.0793	0.0126	0.073	0.0471	0.0224	0.0454	477.337	0	0	0
140	N5	-50.125719	-6.1035	680	98	8	540	1373.08	n	y	y	y	y	y	y	n	n	n	92	2	1127	-1.4348203185	0.2674899205	0.0506	0.0166	0.0032	0.0014	0.0867	0.9133	0	0.1856	0.8144	0	0.2864	0.6735	0.0401	0	0.2991	0.5687	0.1162	0.016	0.1413	0.0463	0.0089	0.0024	330.1837	0	0	0
141	N5	-50.134192	-6.105694	591	36	0.8	68	108.22	y	n	y	n	y	n	n	n	n	n	46	1	789.999988	0.4710686004	0.0945642422	0.0818	0.0384	0.0207	0.0139	0	1	0	0	1	0	0.0313	0.8981	0.0706	0	0.1944	0.7083	0.0974	0	0.842	0.4059	0.2001	0.101	74.6006	0	0	0
142	N5	-50.133993	-6.105766	615	53	8	241	427.74	n	n	y	n	y	n	y	n	n	n	87	5	2551.499987	0.4055902951	1.1027671888	0.0948	0.0396	0.0209	0.0132	0	1	0	0	0.9995	0.0005	0.0277	0.8869	0.0854	0	0.1883	0.7145	0.0971	0	0.9045	0.4039	0.1989	0.097	79.0743	0	0	0
143	N5	-50.133876	-6.105494	610	32	2.9	113	250.28	y	n	y	y	y	y	y	n	n	n	53	1	789.999995	0.1774282571	-0.5069103306	0.071	0.0372	0.0197	0.0132	0	1	0	0	1	0	0.0072	0.9325	0.0603	0	0.1989	0.7099	0.0912	0	0.7384	0.4032	0.1805	0.1021	109.9846	0	0	0
144	N5	-50.127906	-6.086689	702	43	5	63	95.53	y	n	y	y	y	y	y	n	n	n	52	6	3020.499995	-0.7145472548	0.4930950815	0.0149	0.0089	0.0131	0.0039	0.8305	0.1695	0	0.7803	0.2197	0	0.631	0.1752	0.1938	0	0.5799	0.2515	0.1686	0	0.2881	0.1099	0.0576	0.0185	209.928	0	0	0
145	N5	-50.127354	-6.087285	670	26	2	49	67.84	y	n	y	n	y	y	n	n	n	n	50	4	2189.500009	-1.1143835493	0.1758589808	0.0264	0.0299	0.0101	0.0038	0.8601	0.1358	0.0041	0.6332	0.1964	0.1704	0.5704	0.1697	0.2599	0	0.6054	0.2405	0.1541	0	0.3052	0.1984	0.0534	0.0187	215.4514	0	0	0
146	N5	-50.12691	-6.087772	655	64	3	246	443.14	y	n	y	y	y	y	y	n	n	n	49	5	2683.499995	-0.7326644289	0.4508274214	0.0729	0.0457	0.0095	0.0034	0.4695	0.304	0.2265	0.5147	0.2233	0.262	0.5366	0.1899	0.2735	0	0.5978	0.2758	0.1264	0	0.3105	0.1948	0.05	0.018	221.8418	0	0	0
147	N5	-50.126367	-6.087989	663	285	30	655	1119.42	n	n	y	y	y	y	y	n	n	n	82	12	4679.966648	-0.3404187635	0.5195496784	0.0625	0.033	0.0085	0.0032	0.5873	0.3609	0.0518	0.6304	0.1836	0.1859	0.6032	0.146	0.2509	0	0.5791	0.3049	0.116	0	0.208	0.1148	0.0448	0.017	246.6235	0	0	0
148	N5	-50.126223	-6.08816	646	33	11	169	500.37	y	n	y	y	y	n	y	n	n	n	42	4	2344.499988	0.5323550772	1.1335057853	0.0759	0.0327	0.0098	0.0035	0.3814	0.58	0.0386	0.4755	0.3083	0.2161	0.5623	0.1492	0.2885	0	0.5777	0.3011	0.1212	0	0.2683	0.1586	0.0519	0.0184	262.2618	0	0	0
149	N5	-50.126126	-6.091941	655	26.5	2.93	32	19	y	y	y	n	y	n	n	n	n	n	22	1	790.000001	0.159162254	-0.5002070121	0.0035	0.0031	0.0006	0.0016	0	1	0	0.0772	0.9183	0.0045	0.4249	0.4415	0.1335	0	0.6098	0.2943	0.0959	0	0.1044	0.0862	0.0147	0.01	159.6264	0	0	0
150	N5	-50.127643	-6.087005	683	15	4.69	25	34	y	n	y	n	y	n	n	n	n	n	34	4	2337.5	-0.6847412323	1.1006814771	0.0357	0.0107	0.0122	0.004	0.7127	0.2873	0	0.6983	0.2446	0.057	0.5877	0.1725	0.2397	0	0.6008	0.2318	0.1673	0	0.4428	0.1482	0.0594	0.0188	208.1063	0	0	0
151	N5	-50.127517	-6.087041	673	68	7.41	184.5	353.5	y	n	y	n	y	y	y	n	n	n	53	4	2180.499996	-0.8766004314	0.4584249982	0.0271	0.025	0.0112	0.0039	0.8274	0.1726	0	0.7307	0.1911	0.0782	0.6084	0.1552	0.2364	0	0.5942	0.2448	0.1611	0	0.2642	0.1836	0.0564	0.0183	215.7482	0	0	0
152	N5	-50.125671	-6.08872	669	13	4.26	38	53	y	n	y	n	y	n	y	n	n	n	28	1	790	-1.5946411434	0.1686408311	0.0042	0.0059	0.0087	0.0028	0.2648	0.6613	0.0739	0.4109	0.3383	0.2508	0.5538	0.1427	0.3035	0	0.5572	0.3286	0.1142	0	0.1051	0.0577	0.0392	0.0187	291.153	0	0	0
153	N5	-50.119932	-6.088865	681	233	12.93	1198	2995	y	n	y	y	y	y	y	n	y	n	74	4	2337.499997	0.1895860074	0.1718726045	0.0711	0.0374	0.0079	0.0023	0	0.3365	0.6635	0.0471	0.3966	0.5563	0.048	0.6526	0.2993	0	0.1475	0.7306	0.1219	0	0.0557	0.0603	0.0125	0.0069	159.1841	0	0	0
154	N5	-50.119313	-6.09155	632	15	2.21	28	69	y	n	y	y	y	n	n	n	y	n	47	1	789.999988	0.4710686004	0.0945642422	0.0029	0.0008	0.0006	0.0025	0	0.1398	0.8602	0	0.3513	0.6487	0	0.7028	0.2972	0	0.1106	0.7013	0.1881	0	0.1028	0.0285	0.0097	0.0062	93.5149	0	0	0
155	N5	-50.119347	-6.093061	680	26	1.92	98	210	y	n	y	y	y	y	n	n	y	n	51	1	790	-1.5946411434	0.1686408311	0.0096	0.0027	0.0006	0.0017	0	0	1	0	0.1768	0.8232	0	0.6363	0.3637	0	0.1322	0.679	0.1888	0	0.0974	0.0277	0.0096	0.0037	257.5529	0	0	0
156	N5	-50.135078	-6.10518	587	28.5	5.81	44.5	55	y	y	y	n	y	n	n	n	n	n	34	1	789.999992	0.6699146231	1.1573175275	0.0146	0.0069	0.0187	0.014	0	1	0	0	1	0	0.0472	0.9439	0.0089	0	0.2428	0.6802	0.077	0	0.3028	0.1694	0.194	0.1081	58.8933	0	0	0
157	N5	-50.130405	-6.105787	654	14.5	1.07	24.5	14.5	y	n	y	n	y	n	n	n	y	n	59	2	1488.499988	-1.4858221717	-0.2666683065	0.0026	0.0144	0.0055	0.0065	0	1	0	0.0078	0.9922	0	0.0625	0.9375	0	0	0.1254	0.7596	0.1028	0.0123	0.1069	0.0582	0.0295	0.0488	432.6103	0	0	0
158	N5	-50.131642	-6.106558	657	11	1	14	9	y	n	y	n	y	n	n	n	n	n	29	1	789.999995	0.1745688167	-0.5059919459	0.0547	0.0167	0.0161	0.0088	0	1	0	0	1	0	0.0009	0.8605	0.1386	0	0.1233	0.7912	0.0855	0	0.3375	0.0897	0.0894	0.0742	277.2651	0	0	0
159	N5	-50.132925	-6.106388	602	224	16	884	1779	y	n	y	y	y	y	y	n	n	n	88	11	4443.99998	-0.2629502686	0.7413277792	0.072	0.0426	0.0187	0.0105	0	1	0	0	0.9517	0.0483	0.0076	0.8253	0.1671	0	0.1613	0.7528	0.0859	0	0.1119	0.1204	0.146	0.0816	150.5461	0	0	0
160	N5	-50.133522	-6.10648	574	11	1.4	19	10	y	n	y	n	y	n	n	n	n	n	33	1	789.999988	0.4710686004	0.0945642422	0.022	0.0675	0.0242	0.0114	0	0.9229	0.0771	0	0.8394	0.1606	0.0526	0.7552	0.1923	0	0.145	0.7479	0.1071	0	0.4504	0.4786	0.2285	0.0918	89.2735	0	0	0
161	N5	-50.133839	-6.10563	602	26	0.6	63	82	n	n	y	n	y	n	n	n	n	n	49	1	789.999995	0.17992694	-0.5156838191	0.0913	0.0432	0.0202	0.0127	0	1	0	0	1	0	0.0107	0.9124	0.0769	0	0.1894	0.7156	0.0949	0	0.9199	0.4549	0.1849	0.0958	102.55	0	0	0
162	N5	-50.134353	-6.106246	556	18	0.5	42	52	n	n	y	y	y	n	n	n	n	n	44	1	789.999988	0.4710686004	0.0945642422	0.0308	0.0423	0.0218	0.0138	0	1	0	0	0.9658	0.0342	0.1073	0.7638	0.129	0	0.1771	0.7141	0.1088	0	0.3171	0.5209	0.2157	0.0999	14.3065	0	0	0
163	N5	-50.133829	-6.106372	565	5.6	0.4	43	67	n	n	y	n	y	n	y	n	n	n	30	1	789.999988	0.4710686004	0.0945642422	0.0479	0.0632	0.0251	0.0124	0	0.9559	0.0441	0	0.8827	0.1173	0.0702	0.7612	0.1686	0	0.1549	0.7374	0.1078	0	0.7554	0.5265	0.2412	0.0939	61.4216	0	0	0
164	N5	-50.134036	-6.107105	581	40	2.2	155	133	y	y	y	y	y	y	n	n	n	n	91	1	790	-1.5946411434	0.1686408311	0.0413	0.0243	0.0274	0.0121	0	0.4631	0.5369	0.0375	0.5408	0.4217	0.1738	0.5942	0.232	0	0.1533	0.7278	0.1189	0	0.4177	0.2791	0.2362	0.091	9.0158	0	0	0
165	N5	-50.133682	-6.107764	525	21	1.6	55	62	y	n	y	y	y	n	n	n	n	n	39	1	790	-0.0208056647	-0.1909254735	0.0617	0.0308	0.0261	0.0112	0	0	1	0.0476	0.1705	0.7819	0.1923	0.5079	0.2998	0	0.1343	0.7383	0.1274	0	0.4906	0.3335	0.2024	0.0867	18.7543	0	0	0
166	N5	-50.13332	-6.108189	533	90	2	435	730	n	n	y	y	y	y	y	n	n	n	93	3	1822.499996	0.2264094015	0.2089075256	0.0553	0.0331	0.0234	0.0102	0	0	1	0.0035	0.104	0.8925	0.1798	0.5307	0.2895	0	0.118	0.7558	0.1263	0	0.3498	0.2525	0.133	0.0831	35.7809	0	0	0
167	N5	-50.133456	-6.108035	483	7.6	1.4	18	12	n	n	y	y	y	n	n	n	n	n	43	1	789.999988	0.4710686004	0.0945642422	0.0591	0.0335	0.0229	0.0106	0	0	1	0.0082	0.0601	0.9317	0.1933	0.4837	0.323	0	0.1229	0.7446	0.1325	0	0.3394	0.3898	0.1691	0.0894	31.0777	0	0	0
168	N5	-50.132913	-6.108315	515	61	7	183	418	y	y	y	y	y	y	y	n	n	n	70	2	1488.499988	0.3913665301	-0.0372950727	0.0516	0.0269	0.0174	0.0098	0	0	1	0	0.0604	0.9396	0.1365	0.5588	0.3048	0	0.0994	0.7747	0.1259	0	0.4266	0.2319	0.126	0.0816	73.4338	0	0	0
169	N5	-50.13295	-6.108188	531	15	1	22	18	n	n	y	y	y	n	n	n	n	n	54	2	1488.499988	-1.0335170229	0.5347548333	0.0703	0.031	0.0186	0.0102	0	0	1	0	0.0465	0.9535	0.1369	0.5413	0.3217	0	0.1015	0.7709	0.1276	0	0.542	0.2639	0.138	0.0839	76.5489	0	0	0
170	N5	-50.132939	-6.108894	531	30	1	192	565	y	y	y	n	y	y	n	n	y	n	59	3	1843.499992	-0.6816495149	1.1151988421	0.0263	0.0195	0.0105	0.0089	0	0	1	0.0158	0.1485	0.8357	0.1714	0.52	0.3086	0	0.1035	0.7583	0.1382	0	0.2723	0.2134	0.0947	0.081	50.849	0	0	0
171	N5	-50.132334	-6.109218	528	19	1.6	23	20	y	n	y	n	y	n	n	n	n	n	47	1	789.999992	0.6699146231	1.1573175275	0.0028	0.0091	0.0079	0.0084	0	0.0252	0.9748	0	0.28	0.72	0.1081	0.5996	0.2923	0	0.0938	0.7773	0.1289	0	0.1076	0.1168	0.0689	0.0726	107.6117	0	0	0
172	N5	-50.134797	-6.105613	599	15	0.6	23	23	y	n	y	n	y	n	n	n	n	n	24	1	790	-1.5946411434	0.1686408311	0.0225	0.0277	0.0238	0.0138	0	1	0	0	1	0	0.0626	0.8861	0.0512	0	0.2109	0.6916	0.0975	0	0.4202	0.3459	0.2153	0.1086	46.6906	0	0	0
173	N5	-50.135421	-6.105343	562	18	2.2	32	16	y	y	y	n	y	n	n	n	n	n	42	3	1850.49998	0.6202994307	1.2724059521	0.0123	0.0095	0.02	0.0139	0	1	0	0	1	0	0.1189	0.8759	0.0053	0	0.2492	0.6745	0.0763	0	0.3158	0.1732	0.2056	0.1074	30.8087	0	0	0
174	N5	-50.135776	-6.103824	596	221	13.6	666	1007	y	n	y	y	y	y	y	n	y	y	179	8	3315.799981	0.3667974637	0.769532273	0.0407	0.0161	0.0093	0.0106	0	1	0	0	1	0	0.0721	0.9279	0	0	0.3613	0.6098	0.029	0	0.1134	0.0607	0.067	0.084	140.0267	0	0	0
175	N5	-50.135795	-6.10358	602	21	1.6	32	28	n	n	y	n	y	n	y	n	n	n	47	1	789.999988	0.4710686004	0.0945642422	0.0778	0.0231	0.0068	0.0105	0	1	0	0	1	0	0.0482	0.9518	0	0	0.3745	0.6118	0.0137	0	0.2114	0.0868	0.0686	0.0874	173.6926	0	0	0
176	N5	-50.13569	-6.101354	638	12	1.4	27	22	y	n	y	y	y	n	n	n	n	n	70	2	849.299994	0.1766267387	-0.491691056	0.0136	0.0101	0.0049	0.0025	0	1	0	0.1391	0.8609	0	0.3653	0.6347	0	0	0.5038	0.4962	0	0	0.4428	0.1779	0.0792	0.0314	265.5158	0	0	0
177	N5	-50.1356	-6.101237	653	6	0.5	18	15	n	y	y	y	y	n	n	n	n	n	58	2	1127	-1.4348203185	0.2674899205	0.0157	0.0102	0.0043	0.0023	0.0298	0.9702	0	0.2247	0.7753	0	0.4073	0.5927	0	0	0.51	0.49	0	0	0.4504	0.1794	0.0646	0.0277	279.2619	0	0	0
178	N5	-50.134785	-6.101887	649	48	0.4	113	156	y	n	y	y	y	n	y	n	n	n	66	4	2278.499981	0.6628844854	0.9810836571	0.0105	0.0056	0.006	0.0047	0.2076	0.7924	0	0.3522	0.6478	0	0.4574	0.5426	0	0	0.4298	0.5702	0	0	0.0934	0.0542	0.0524	0.0505	352.0974	0	0	0
179	N5	-50.13513	-6.100784	632	20	0.6	40	36	y	y	y	y	y	y	n	n	n	n	53	1	790	-0.0208056647	-0.1909254735	0.0286	0.0098	0.0027	0.0021	0.8604	0.1396	0	0.6996	0.3004	0	0.6059	0.3941	0	0	0.5351	0.4649	0	0	0.3119	0.1721	0.0391	0.0224	354.3657	0	0	0
180	N5	-50.135094	-6.100838	628	44	2.2	148	101	y	y	y	y	y	y	y	n	n	n	107	7	3225.499983	0.3004194437	0.7920790863	0.0252	0.0096	0.0029	0.0021	0.7831	0.2169	0	0.6607	0.3393	0	0.591	0.409	0	0	0.5213	0.4787	0	0	0.2737	0.1604	0.0427	0.0233	349.8407	0	0	0
181	N5	-50.133991	-6.100954	676	32	3	88	88	y	n	y	n	y	n	n	n	n	n	85	4	2091.833316	0.3473815347	0.8221395547	0.0088	0.0026	0.0026	0.0023	1	0	0	0.9773	0.0227	0	0.7524	0.2476	0	0	0.4959	0.5041	0	0	0.0978	0.0278	0.0385	0.0223	419.9913	0	0	0
182	N5	-50.133728	-6.09085	615	11	0.6	26	64	y	n	y	n	y	n	n	n	n	n	70	1	790	-0.0208056647	-0.1909254735	0.0029	0.0008	0.0001	0	1	0	0	1	0	0	0.9906	0.0094	0	0	0.9008	0.0961	0.0031	0	0.1063	0.029	0.0049	0.0012	17.8247	0	0	0
183	N5	-50.139007	-6.101007	588	4	0.3	21	60	n	n	y	n	y	n	n	n	n	n	25	1	790	0.1163236777	-0.5676115944	0.0023	0.0006	0.0006	0.0027	0	1	0	0.1697	0.8303	0	0.2085	0.7915	0	0	0.4009	0.5991	0	0	0.1108	0.0297	0.0099	0.0251	0	0	0	0
184	N5	-50.137495	-6.102533	583	25	6	99	192	y	n	y	n	y	y	y	n	n	n	65	1	789.999988	-0.118611696	-0.9442322517	0.024	0.0069	0.0053	0.0069	0	1	0	0	1	0	0.2078	0.7922	0	0	0.3854	0.6146	0	0	0.3816	0.1368	0.0527	0.0568	42.0921	0	0	0
185	N5	-50.137305	-6.102678	578	38	1.4	57	65	y	y	y	y	y	y	n	n	n	n	75	2	1488.499988	0.2702020692	0.2625793911	0.0246	0.007	0.0053	0.0073	0	1	0	0	1	0	0.1854	0.8146	0	0	0.3901	0.6099	0	0	0.489	0.1387	0.0481	0.0631	57.449	0	0	0
186	N5	-50.13716	-6.102958	578	6	0.6	22	24	y	n	y	n	y	n	n	n	n	n	30	1	790	0.1163236777	-0.5676115944	0.0232	0.0075	0.0054	0.0079	0	1	0	0	1	0	0.1987	0.8013	0	0	0.379	0.621	0	0	0.5628	0.1495	0.0447	0.0704	63.9547	0	0	0
187	N5	-50.136912	-6.105499	548	11	2.6	29	34	y	y	y	y	y	y	y	n	n	n	28	1	790	-0.0208056647	-0.1909254735	0.0116	0.0224	0.0218	0.0122	0.3702	0.6298	0	0.4301	0.5699	0	0.3525	0.6452	0.0022	0	0.3235	0.6302	0.0463	0	0.2132	0.1744	0.1571	0.0913	58.9663	0	0	0
188	N5	-50.126658	-6.086985	716	99.9	7.8	484.6	1030	n	n	y	n	y	y	y	n	n	n	101	9	3900.833316	-0.2366623068	0.8414198012	0.0387	0.0411	0.0092	0.0036	1	0	0	0.9187	0.0631	0.0183	0.7154	0.1255	0.1591	0	0.5587	0.3138	0.1275	0	0.1366	0.1581	0.0484	0.0177	295.6738	0	0	0
189	N5M1	-50.135047	-6.113338	623	19.5	3.04	42	60	y	y	y	y	y	n	n	n	n	n	70	2	1431.999988	0.2898253873	-0.422257446	0.0046	0.0017	0.0011	0.0015	0	0.079	0.921	0.0082	0.3028	0.689	0.2542	0.4209	0.3249	0	0.4081	0.4175	0.1744	0	0.1059	0.0579	0.0245	0.0137	240.2476	0	0	0
190	N5M1	-50.135501	-6.112019	642	7.5	3.82	9	16	y	y	y	y	y	n	n	n	n	n	73	1	790	0.2164857932	-0.5223435243	0.0208	0.0058	0.0013	0.0027	0	0.0025	0.9975	0.002	0.2887	0.7093	0.3017	0.408	0.2902	0	0.4302	0.3909	0.1789	0	0.3481	0.1215	0.03	0.0278	257.1256	0	0	0
191	N5M1	-50.135574	-6.111802	656	34	7.79	149	332	y	y	y	y	y	n	n	n	n	n	111	2	1009.5	0.3137390891	-0.4226384946	0.0137	0.0047	0.0022	0.0034	0	0.0999	0.9001	0	0.351	0.6489	0.3253	0.3968	0.2779	0	0.4384	0.3816	0.1801	0	0.1736	0.078	0.0328	0.0317	251.9822	0	0	0
192	N5M1	-50.132937	-6.110278	523	23.5	6.25	64	62	y	y	y	y	y	n	n	n	n	n	81	4	2371.833316	0.856457777	0.1533040559	0.0043	0.0012	0.0073	0.0073	0.143	0.8566	0.0004	0.304	0.5147	0.1813	0.1926	0.587	0.2204	0	0.1286	0.7025	0.1689	0	0.1079	0.0293	0.0542	0.0589	0	0	0	0
193	N5M1	-50.134349	-6.108887	661	137	7.02	483	846.6	n	n	n	y	y	y	y	n	n	n	145	8	4672.49998	1.0286553808	0.7078276938	0.0376	0.0259	0.0137	0.0096	0.7018	0.2426	0.0555	0.5007	0.345	0.1543	0.254	0.4175	0.3286	0	0.2188	0.6306	0.1506	0	0.068	0.113	0.1189	0.084	92.0202	0	0	0
194	N5M1	-50.133818	-6.107457	518	27	2.01	80	132	n	y	y	y	y	n	y	n	n	n	31	1	790	0.8406776537	-0.2316661733	0.0446	0.0277	0.027	0.0117	0	0.2172	0.7828	0.0736	0.3446	0.5818	0.1932	0.5416	0.2652	0	0.1474	0.7277	0.1249	0	0.566	0.272	0.2244	0.09	6.1658	0	0	0
195	N5M1	-50.133909	-6.10733	562	10.5	4.17	16	14	y	y	y	y	y	n	n	n	n	n	64	2	1488.5	0.8082512658	-0.2387168781	0.0521	0.0217	0.0283	0.0122	0	0.3361	0.6639	0.0669	0.4253	0.5078	0.1903	0.5594	0.2503	0	0.15	0.7257	0.1243	0	0.7874	0.269	0.2384	0.0931	5.0437	0	0	0
196	N5M1	-50.133963	-6.107312	530	26.5	3.4	87.5	110.5	y	y	y	y	y	n	n	n	n	n	102	1	790	0.2906319329	-0.4714534913	0.0491	0.0208	0.0281	0.0122	0	0.4098	0.5902	0.0705	0.4669	0.4626	0.1885	0.572	0.2395	0	0.1532	0.7238	0.123	0	0.6996	0.2528	0.242	0.0919	1.9347	0	0	0
197	N5M1	-50.134226	-6.106987	542	25	3.67	58.5	61.5	y	y	y	y	y	n	n	n	n	n	62	3	2278.5	0.9929673017	-0.1610260045	0.0334	0.0211	0.0277	0.0133	0	0.8729	0.1271	0.051	0.7043	0.2447	0.1831	0.6283	0.1886	0	0.1694	0.7115	0.1191	0	0.4053	0.3113	0.2476	0.0957	4.4692	0	0	0
198	N5M1	-50.13532	-6.106573	594	31.5	8.99	89.5	176	y	y	y	y	y	y	n	n	n	n	96	7	3528.999975	1.039387525	0.7693141312	0.0203	0.0186	0.0207	0.0133	0	1	0	0.1432	0.8568	0	0.2328	0.6733	0.094	0	0.243	0.6408	0.1162	0	0.4764	0.3009	0.2345	0.1012	68.755	0	0	0
199	N5M1	-50.135472	-6.107315	593	18.5	2.85	37	30	y	y	y	y	y	n	n	n	n	n	69	5	3282.49998	1.1611307558	0.9766981443	0.0156	0.0092	0.0227	0.0133	0.6278	0.3722	0	0.5473	0.4527	0	0.2509	0.6057	0.1434	0	0.2601	0.6118	0.1281	0	0.3125	0.201	0.2443	0.0973	145.9065	0	0	0
200	N5M1	-50.135582	-6.106501	588	12	2.7	21	17	y	y	y	y	y	n	n	n	n	n	58	1	790	0.8406776537	-0.2316661733	0.0466	0.0189	0.019	0.0135	0	1	0	0.0897	0.9103	0	0.2483	0.6852	0.0665	0	0.256	0.6324	0.1116	0	0.7797	0.3569	0.233	0.103	75.758	0	0	0
201	N5M1	-50.137807	-6.1056	570	20.5	3.51	26.5	22.5	y	y	y	y	y	n	n	n	n	n	74	5	2910.499988	0.9589133327	0.1153570773	0.0697	0.0578	0.0163	0.0091	1	0	0	0.9333	0.0667	0	0.45	0.5448	0.0052	0	0.3713	0.6048	0.0239	0	0.3297	0.2658	0.0939	0.079	137.8295	0	0	0
202	N5M1	-50.137815	-6.105745	600	21	3.54	43	70	y	y	y	y	y	n	n	n	n	n	51	3	2278.499992	0.8820351255	-0.200937137	0.0837	0.0608	0.0162	0.0097	1	0	0	0.8946	0.1054	0	0.4449	0.5426	0.0124	0	0.3804	0.5913	0.0283	0	0.4234	0.2605	0.0931	0.08	150.4613	0	0	0
203	N5M1	-50.135736	-6.106103	553	28	12.94	141	169.5	y	n	n	y	y	n	n	n	n	n	120	5	2804.499988	0.9714461042	0.1375165095	0.0404	0.0215	0.0195	0.0133	0	1	0	0.0006	0.9994	0	0.2487	0.7203	0.031	0	0.2685	0.6358	0.0958	0	0.6391	0.3476	0.2181	0.0995	46.9518	0	0	0
204	N5M1	-50.138114	-6.105763	606	134	24.77	738	2044	n	n	y	y	y	y	y	n	y	n	178	7	3974.499988	1.0989913761	0.8007938282	0.1082	0.0429	0.014	0.0085	0.9218	0.0782	0	0.7722	0.2278	0	0.4519	0.5316	0.0165	0	0.4012	0.5774	0.0214	0	0.3014	0.1896	0.0768	0.0698	169.328	0	0	0
205	N5M1	-50.134638	-6.109412	693	19.5	4.82	30	47	y	y	y	y	y	n	y	n	n	n	36	2	1579.999995	0.3278985797	-0.4568295767	0.0231	0.0328	0.0139	0.01	0.5524	0.4476	0	0.447	0.4584	0.0946	0.2783	0.4211	0.3006	0	0.2385	0.5955	0.166	0	0.212	0.1449	0.1177	0.0887	137.4002	0	0	0
206	N5M1	-50.134378	-6.108154	571	10.5	1.71	22.5	62	y	y	y	y	y	y	n	n	n	n	75	4	2485.499988	1.0037564509	0.1732997809	0.0025	0.0188	0.0172	0.0116	0.6298	0.0135	0.3567	0.4938	0.1895	0.3166	0.2533	0.4548	0.2919	0	0.1913	0.6671	0.1416	0	0.112	0.1492	0.1787	0.0918	70.2286	0	0	0
207	N5M1	-50.135323	-6.11001	594	10.5	1.82	23.5	13.5	y	y	y	y	y	n	n	n	n	n	67	3	1850.49998	0.8091950742	0.8605744566	0.0253	0.008	0.0073	0.0081	0	0.2033	0.7967	0.0695	0.4598	0.4707	0.3165	0.4777	0.2058	0	0.3216	0.5026	0.1758	0	0.2194	0.0885	0.0494	0.0778	228.9596	0	0	0
208	N5M1	-50.136713	-6.105951	587	54.5	4.57	213.5	358.5	y	n	y	y	y	y	n	n	n	n	80	7	3625.49998	1.1342236123	0.8299848759	0.0571	0.0333	0.0187	0.0122	0.249	0.751	0	0.3455	0.6545	0	0.3317	0.6425	0.0258	0	0.3282	0.6048	0.067	0	0.2603	0.2859	0.1546	0.0916	89.5693	0	0	0
209	N5M1	-50.135306	-6.109576	589	59.5	2.42	207	354	y	y	y	y	y	y	n	n	n	n	124	9	3973.49998	0.898022468	0.6117278553	0.0198	0.0206	0.0075	0.0093	0.1081	0.3428	0.5491	0.196	0.4791	0.3249	0.3352	0.4453	0.2195	0	0.3173	0.517	0.1657	0	0.1721	0.1294	0.0561	0.0854	219.2875	0	0	0
210	N5M1	-50.135108	-6.108961	597	106.5	12.64	469	797.5	n	n	y	y	y	y	y	n	y	n	97	7	4110.499988	0.9970104792	0.7751042637	0.0311	0.0269	0.0123	0.0115	0.691	0.3031	0.0058	0.5509	0.3596	0.0895	0.2755	0.4796	0.2449	0	0.2863	0.5639	0.1499	0	0.1291	0.0874	0.0997	0.0868	173.1823	0	0	0
211	N5M1	-50.135724	-6.108202	626	7.5	1.15	21	20	y	y	y	y	y	n	n	n	n	n	76	2	1579.999995	0.3278985797	-0.4568295767	0.0024	0.0166	0.0158	0.0132	0.7166	0.2834	0	0.6606	0.3394	0	0.2713	0.5641	0.1646	0	0.3084	0.5482	0.1434	0	0.1128	0.1497	0.1541	0.0981	205.973	0	0	0
212	N5M1	-50.138963	-6.105801	623	18.5	2.9	81	71	y	y	y	y	y	y	n	n	n	n	79	5	2733.8333	1.0795514374	0.9884367521	0.0323	0.0546	0.014	0.0063	0.881	0.119	0	0.7141	0.2859	0	0.5613	0.4386	0	0	0.4465	0.5429	0.0106	0	0.3021	0.1692	0.063	0.0522	247.1884	0	0	0
213	N5M1	-50.138457	-6.105438	599	131.5	14.81	706	1617	n	n	y	y	y	y	y	n	y	n	142	4	2287.99998	1.0676210276	1.0798324917	0.1122	0.0404	0.0127	0.0075	1	0	0	0.8792	0.1208	0	0.5101	0.4889	0.001	0	0.3947	0.5947	0.0106	0	0.2835	0.1619	0.0586	0.0587	174.8445	0	0	0
214	N5M1	-50.138467	-6.105266	583	37	5.54	190.5	263	y	y	y	y	y	n	n	n	n	n	116	2	1431.999988	0.941179788	0.2111116957	0.1047	0.0519	0.0138	0.0068	1	0	0	1	0	0	0.5642	0.4358	0	0	0.3648	0.6248	0.0104	0	0.4334	0.2079	0.0656	0.0586	163.1586	0	0	0
215	N5M1	-50.138801	-6.10543	599	11	2.96	35.5	27.5	y	y	y	y	y	n	n	n	n	n	69	2	1488.499984	0.7607774726	1.0003635628	0.1161	0.0568	0.0142	0.0063	1	0	0	0.9479	0.0521	0	0.5976	0.4024	0	0	0.4001	0.5892	0.0107	0	0.5417	0.1759	0.0641	0.0551	210.0789	0	0	0
216	N5M1	-50.138322	-6.105302	612	22	3.77	57.5	103	y	y	y	y	y	n	n	n	n	n	88	3	1834.499987	0.412066354	-0.4287759748	0.1257	0.0568	0.0145	0.0075	1	0	0	1	0	0	0.5473	0.4527	0	0	0.3623	0.6271	0.0106	0	0.4097	0.2277	0.073	0.066	155.7133	0	0	0
217	N5M1	-50.136558	-6.106385	610	22	5.74	75	100.5	y	y	y	y	y	n	n	n	n	n	74	3	2130.499988	0.9018318401	0.1603341831	0.0628	0.0362	0.0183	0.0126	0.1189	0.8811	0	0.3074	0.6926	0	0.3109	0.6487	0.0404	0	0.3294	0.586	0.0846	0	0.3987	0.3084	0.1548	0.0956	125.1852	0	0	0
218	N5M1	-50.137064	-6.106332	617	108	11.2	500.5	731	n	y	y	y	y	n	n	n	n	n	117	8	4372.833303	0.9576643909	0.6792650167	0.0622	0.026	0.0167	0.0116	0.5432	0.4568	0	0.423	0.577	0	0.3433	0.6193	0.0374	0	0.3602	0.5716	0.0682	0	0.2673	0.2016	0.1317	0.085	134.2505	0	0	0
219	N5M1	-50.136152	-6.106357	571	29	4.85	111	110	y	y	y	y	y	n	y	n	n	n	69	6	3776.499988	1.0383820872	0.8665916032	0.0377	0.0329	0.0176	0.0132	0	1	0	0.1692	0.8308	0	0.2869	0.673	0.04	0	0.2939	0.6094	0.0967	0	0.5554	0.3499	0.1759	0.0984	100.3475	0	0	0
220	N5M1	-50.137055	-6.106503	609	15	3.16	47	79.5	n	y	y	y	n	n	n	n	n	n	59	2	1431.999992	1.0961157394	1.0900976652	0.0669	0.0273	0.0182	0.0121	0.6054	0.3946	0	0.4173	0.5827	0	0.3428	0.6156	0.0417	0	0.3704	0.5626	0.067	0	0.4195	0.1729	0.1419	0.0924	157.134	0	0	0
221	N5M1	-50.135917	-6.106402	574	16	1.13	38	36	y	y	y	y	y	n	n	n	n	n	37	6	3341.499983	1.0107279866	0.8658698364	0.0462	0.0248	0.0184	0.0134	0	1	0	0.0839	0.9161	0	0.2733	0.6849	0.0418	0	0.2812	0.619	0.0998	0	0.9603	0.378	0.221	0.1013	88.685	0	0	0
222	N5M1	-50.135935	-6.10614	566	10.5	3.67	33.5	26	y	y	y	n	y	n	n	n	n	n	47	2	1488.499995	0.8068463766	-0.2558212804	0.0437	0.0244	0.0206	0.0135	0	1	0	0.0033	0.9967	0	0.2678	0.7105	0.0217	0	0.2784	0.6295	0.0921	0	0.7263	0.3438	0.2099	0.101	69.1474	0	0	0
223	N5M1	-50.135463	-6.107568	618	25	2.07	76.5	118.5	y	y	y	y	y	n	n	n	n	n	81	3	2278.499995	0.7804346817	-0.2491821762	0.0149	0.0081	0.0215	0.0133	0.8474	0.1526	0	0.6401	0.3599	0	0.2418	0.5983	0.1599	0	0.2654	0.6034	0.1312	0	0.2985	0.1681	0.2128	0.098	152.1745	0	0	0
224	N5M1	-50.135671	-6.107252	632	10	1.05	22.5	15.5	y	y	y	y	y	n	n	n	n	n	46	1	789.999992	0.6699146231	1.1573175275	0.0165	0.011	0.0193	0.0134	0.6788	0.3212	0	0.5726	0.4274	0	0.2606	0.614	0.1254	0	0.2746	0.597	0.1285	0	0.3316	0.2665	0.2177	0.0992	156.3772	0	0	0
225	N5M1	-50.135456	-6.106139	564	16	2.35	37	24	y	y	y	y	y	n	n	n	n	n	58	3	1925.999988	0.9276169464	0.1821563164	0.0368	0.0192	0.0193	0.0136	0	1	0	0	1	0	0.2267	0.7308	0.0425	0	0.2462	0.6501	0.1037	0	0.7529	0.3797	0.2263	0.1026	37.6427	0	0	0
226	N5M2	-50.1336574173	-6.1423396437	365	125.5	26.1	510	2377	n	n	n	n	n	n	n	n	n	n	180	6	3236.499972	1.1347905664	0.8899412407	0.0362	0.0121	0.0037	0.0087	0	0.0007	0.9993	0	0.0516	0.9484	0.0201	0.0906	0.8892	0	0.2671	0.2389	0.494	0	0.0668	0.0447	0.0219	0.0177	189.1492	0	0	100
227	N5M2	-50.1341007699	-6.1420147312	360	16	2.16	39	35	n	y	y	y	y	y	y	n	n	n	68	1	790	0.2899113873	-0.4683041046	0.0422	0.0175	0.0076	0.0093	0	0	1	0	0.0004	0.9996	0.0193	0.0585	0.9222	0	0.2378	0.2313	0.5309	0	0.2156	0.0585	0.0394	0.02	221.2966	0	0	100
228	N5M2	-50.134933834	-6.1410030068	405	17	1.83	29.5	28.5	n	n	y	y	y	n	n	n	y	n	71	3	2222.000008	0.6445138972	0.7826371309	0.0118	0.0101	0.008	0.0095	0	0	1	0	0	1	0.0316	0.0881	0.8803	0	0.2432	0.1972	0.5596	0	0.2181	0.1471	0.0444	0.0238	243.3958	0	0	100
229	N5M2	-50.1347709006	-6.1411655585	392	27.5	5.62	77.5	87.5	n	n	y	y	y	n	n	n	y	n	58	1	790	0.8406776537	-0.2316661733	0.0171	0.0083	0.0078	0.0094	0	0	1	0	0	1	0.0379	0.0682	0.8939	0	0.2353	0.2049	0.5599	0	0.1954	0.1109	0.0433	0.0235	238.7318	0	0	100
230	N5M2	-50.1356570479	-6.1408594509	367	7.5	2.73	48.5	52.5	n	n	y	y	y	n	y	n	n	n	100	5	2730.99998	0.9238062367	0.6741477604	0.0712	0.0243	0.0388	0.0095	0	0	1	0	0	1	0.0239	0.1744	0.8017	0	0.3151	0.1848	0.5001	0	0.3089	0.1426	0.0438	0.0237	202.5391	0	0	100
231	N5M2	-50.1358917542	-6.1410226451	371	32	17.2	258.8	412	y	y	y	y	y	n	y	n	n	n	118	8	4043.833311	0.8713179646	0.093937836	0.0586	0.0201	0.037	0.0092	0	0	1	0	0.0446	0.9554	0.1052	0.2004	0.6944	0	0.355	0.1876	0.4575	0	0.246	0.1007	0.0462	0.023	148.9913	0	0	100
232	N5M2	-50.1364073443	-6.1407340282	310	13	3.3	51	102	y	n	y	y	y	n	n	n	n	n	77	1	790	0.5482646007	-0.3398895232	0.0197	0.0231	0.0391	0.0095	0	0.0136	0.9864	0	0.2087	0.7913	0.1671	0.2195	0.6134	0	0.3897	0.1698	0.4405	0	0.2112	0.1157	0.049	0.0237	152.4908	0	0	100
233	N5M2	-50.1359736143	-6.1406971469	359	77	17.5	440	1126	n	n	y	y	y	n	y	n	n	y	136	6	3529.799986	0.6333648444	0.4757365167	0.0562	0.0185	0.0356	0.009	0	0	1	0	0.0191	0.9809	0.0773	0.1861	0.7366	0	0.3378	0.1807	0.4815	0	0.2818	0.0923	0.0445	0.0226	187.5996	0	0	100
234	N5M2	-50.1382098583	-6.1381861612	331	35	2.61	41	54.5	n	y	y	y	y	y	y	n	n	n	63	1	790	0.2906319329	-0.4714534913	0.0044	0.0014	0.001	0.0148	1	0	0	0.8295	0.1705	0	0.6413	0.1658	0.1929	0	0.4677	0.1954	0.3369	0	0.1072	0.0291	0.0197	0.0275	34.7968	0	0	100
235	N5M2	-50.1362222537	-6.1378211463	393	26	3.68	67	107.5	y	n	y	y	y	y	n	n	n	n	81	3	2130.499992	1.0207303325	0.9125947625	0.0067	0.0019	0.0018	0.0172	0	0	1	0	0.1028	0.8972	0.1211	0.1702	0.7087	0	0.2985	0.2458	0.4557	0	0.1003	0.0281	0.0194	0.0397	246.2513	0	0	100
236	N5M2	-50.1334378891	-6.1383774545	541	16	1.82	54.5	51	n	n	y	y	y	n	n	n	n	n	63	3	1825.499992	0.8048698398	-0.4027776366	0.1612	0.3699	0.2438	0.0098	0.5935	0	0.4065	0.4209	0.1795	0.3996	0.1458	0.3007	0.5535	0	0.0558	0.3324	0.6118	0	0.4195	0.1441	0.0245	0.0312	531.3835	0	0	100
237	N5M2	-50.133501588	-6.1381061991	537	71.5	9.92	310.5	493.5	n	n	y	y	y	y	y	n	n	n	140	7	4026.499972	1.0554863779	0.5762110042	0.1382	0.3169	0.2283	0.0114	0.5754	0.0853	0.3393	0.3709	0.3179	0.3111	0.1373	0.325	0.5377	0	0.0623	0.3352	0.6026	0	0.3164	0.1235	0.0229	0.0338	530.443	0	0	100
238	N5M2	-50.133112959	-6.1381236605	537	122	12.9	484.5	922.5	n	n	y	y	y	y	n	n	n	n	109	8	3925.49998	1.0639868548	0.7351156951	0.1235	0.2834	0.2173	0.0103	0.54	0.4165	0.0434	0.3326	0.4824	0.185	0.1306	0.3269	0.5425	0	0.0482	0.385	0.5668	0	0.1973	0.0885	0.0218	0.0282	569.7703	0	0	100
239	N5M2	-50.1338896619	-6.1384324573	494	37.5	6.82	95	159.5	n	n	y	y	n	n	n	n	n	n	110	5	2896.999988	0.7566506979	-0.1948469577	0.1344	0.3444	0.2386	0.0111	0.1191	0	0.8809	0.2822	0.0884	0.6294	0.142	0.2768	0.5811	0	0.0827	0.2973	0.62	0	0.2858	0.1369	0.0239	0.0346	483.5834	0	0	100
240	N5M2	-50.1310516141	-6.1330730534	578	24.5	2.4	47.5	52	n	n	y	y	y	n	n	n	n	n	70	2	1580	0.8425996179	-0.2311743938	0.8363	1.8042	1.5858	0.0046	0	0.6644	0.3356	0	0.8076	0.1924	0.1041	0.7499	0.146	0	0.0824	0.6485	0.2691	0	0.2058	0.057	0.0097	0.0199	608.5367	0	0	100
241	N5M2	-50.1310429285	-6.1328559526	575	204	17.2	1043	2805.5	y	n	y	y	y	n	n	n	n	n	187	16	6605.166645	0.8950786758	0.2999126601	1	1.2822	1.3648	0.0054	0	0.8504	0.1496	0	0.8772	0.1228	0.141	0.6951	0.1639	0	0.093	0.6216	0.2854	0	0.1134	0.0405	0.0084	0.0196	552.5946	0	0	100
242	N5M2	-50.1352772256	-6.1354135743	455	58.5	5.96	188.5	451	n	n	y	y	y	n	n	n	n	n	124	8	4603.499983	0.926305765	-0.1079279978	0.2745	0.3195	0.018	0.0151	0	0	1	0	0.0039	0.9961	0.0085	0.2065	0.785	0	0.1754	0.3243	0.5002	0	0.3237	0.1248	0.0644	0.0472	254.036	0	0	100
243	N5M2	-50.1349704578	-6.1351055391	466	14.5	4.57	33.5	47.5	y	n	y	y	y	n	n	n	n	n	178	3	1948.5	0.7061682057	-0.2828418754	0.0289	0.3698	0.0198	0.0173	0	0	1	0	0.1026	0.8974	0.0323	0.2244	0.7433	0	0.1497	0.3408	0.5095	0	0.3161	0.1444	0.0784	0.0512	275.9625	0	0	100
244	N5M2	-50.135078408	-6.1354132532	455	35.5	3.04	136.5	278.5	n	n	n	n	n	n	n	n	n	n	97	10	4980.999975	1.0480395235	0.6189578115	0.3223	0.35	0.0188	0.0154	0	0	1	0	0.0689	0.9311	0.0205	0.2343	0.7453	0	0.1623	0.3209	0.5168	0	0.4751	0.1367	0.0718	0.0481	274.8942	0	0	100
245	N5M2	-50.1349874822	-6.1357568273	464	9.5	1.36	23.5	20.5	y	y	y	y	y	n	n	n	n	n	70	3	2278.499992	0.8741133048	0.8612126488	0.3746	0.381	0.0194	0.0152	0	0	1	0	0.1005	0.8995	0.0229	0.2635	0.7136	0	0.1649	0.3053	0.5298	0	0.4461	0.1488	0.0694	0.044	297.22	0	0	100
246	N5M2	-50.1350687876	-6.1357750492	457	77.5	7.68	277.5	402.5	y	n	y	y	y	n	n	n	n	n	91	9	3890.833308	0.9202497594	0.5218057652	0.2725	0.3207	0.0183	0.0147	0	0	1	0	0.099	0.901	0.0241	0.2546	0.7213	0	0.1715	0.306	0.5225	0	0.3245	0.1252	0.0692	0.0424	283.6365	0	0	100
247	N5M2	-50.1366876346	-6.1350359473	345	158.5	28.4	1228	2333	y	y	y	y	y	n	n	n	n	n	142	8	4406.499973	1.0890455572	0.7335622192	0.077	0.0296	0.0419	0.0143	0	0	1	0	0.0029	0.9971	0.1244	0.2039	0.6717	0	0.2064	0.388	0.4055	0	0.107	0.0587	0.0702	0.0423	85.474	0	0	100
248	N5M2	-50.1376734847	-6.1345400442	325	11	1.96	49	27	n	n	n	y	y	n	n	n	n	n	98	2	1431.999988	0.8152300735	-0.1791839031	0.005	0.0014	0.0384	0.0139	0.2348	0.3708	0.3944	0.2033	0.4174	0.3793	0.1829	0.3915	0.4256	0	0.2036	0.416	0.3804	0	0.103	0.0285	0.0585	0.0411	13.8653	0	0	100
249	N5M2	-50.1359472138	-6.1346458059	425	15	1.82	33	18	y	y	y	y	y	y	y	y	y	n	91	2	1579.999992	0.6250167085	0.958942498	0.0122	0.0473	0.0526	0.0154	0	0	1	0	0	1	0.037	0.1561	0.8069	0	0.1695	0.3927	0.4378	0	0.3184	0.2319	0.1079	0.05	167.2555	0	0	100
250	N5M2	-50.1358214511	-6.1341752479	427	13	6	36	85.5	n	n	y	y	y	y	n	n	n	n	52	1	789.999992	0.6699146231	1.1573175275	0.0198	0.0152	0.0541	0.0147	0	0	1	0	0	1	0.0176	0.1789	0.8034	0	0.1561	0.418	0.4258	0	0.607	0.1978	0.1164	0.0447	178.9246	0	0	100
251	N5M2	-50.1357492705	-6.1341027692	443	13	2.58	20	31	y	n	y	y	y	n	n	n	n	n	39	1	790	0.5482646007	-0.3398895232	0.0189	0.0195	0.0554	0.0149	0	0	1	0	0	1	0.0107	0.1774	0.8119	0	0.1505	0.4197	0.4297	0	0.5505	0.2069	0.1236	0.0489	192.0091	0	0	100
252	N5M2	-50.1356499493	-6.1340483372	451	10.5	2.87	41.5	80	y	n	y	y	n	n	y	n	n	n	51	1	790	0.8406776537	-0.2316661733	0.0179	0.0254	0.0561	0.016	0	0	1	0	0	1	0.013	0.1682	0.8189	0	0.1472	0.4194	0.4333	0	0.5213	0.201	0.127	0.0499	203.1382	0	0	100
253	N5M2	-50.1356501678	-6.1339126582	457	14	5.72	43.5	85	n	n	y	y	y	n	n	n	n	n	53	1	790	0.8406776537	-0.2316661733	0.0158	0.0264	0.057	0.0164	0	0	1	0	0	1	0.0116	0.1744	0.814	0	0.1454	0.4289	0.4258	0	0.4117	0.1996	0.1266	0.0486	203.2939	0	0	100
254	N5M2	-50.1349274009	-6.1337848575	456	107.5	13.7	713	2153	y	y	n	y	y	n	n	n	n	n	163	9	4423.133302	1.0178502664	0.6685246944	0.0474	0.023	0.0501	0.0178	0	0	1	0	0.0227	0.9773	0.0999	0.1702	0.7299	0	0.1284	0.4214	0.4501	0	0.0623	0.1288	0.1076	0.0502	278.7951	0	0	100
255	N5M2	-50.1345758569	-6.133223482	527	16	1.39	35	47	y	n	y	y	y	n	n	n	n	n	63	9	3625.3333	0.7185475587	0.4527035514	0.0201	0.0299	0.0448	0.0177	0	0	1	0	0	1	0.1542	0.1558	0.6901	0	0.1226	0.4344	0.443	0	0.3207	0.1455	0.1179	0.0513	334.8845	0	0	100
256	N5M2	-50.1347661031	-6.13293434	505	32	8.27	95	230	y	n	y	y	y	y	n	n	n	n	74	9	4823.833309	0.8806586341	0.4824902388	0.0285	0.0208	0.0443	0.0176	0	0	1	0	0	1	0.1589	0.151	0.6901	0	0.1319	0.4429	0.4252	0	0.3838	0.1923	0.1199	0.0531	306.6366	0	0	100
257	N5M2	-50.1347663364	-6.1327896158	498	35	2.48	132	264	y	y	y	y	y	n	n	n	n	n	44	6	3219.499988	1.0667801485	0.6749147898	0.0321	0.0201	0.0438	0.0177	0	0	1	0	0	1	0.1611	0.1502	0.6887	0	0.1396	0.4426	0.4178	0	0.3708	0.1888	0.1142	0.0566	288.1554	0	0	100
258	N5M2	-50.1350646487	-6.1327358257	506	18	1.04	32	43.5	n	n	y	y	y	n	y	n	n	n	65	6	3289.49998	1.0904528905	0.8702107196	0.0335	0.022	0.0453	0.0179	0	0	1	0	0	1	0.1169	0.1495	0.7335	0	0.1431	0.4503	0.4065	0	0.4275	0.2037	0.1179	0.0588	269.1411	0	0	100
259	N5M2	-50.1366820604	-6.1328831588	419	186	25.9	1266	2039	y	y	y	y	y	n	n	n	n	n	196	13	5718.299966	0.9302585389	0.4638164328	0.4268	0.2933	0.042	0.0147	0	0.2706	0.7294	0	0.3525	0.6475	0.0074	0.3403	0.6523	0	0.1701	0.4838	0.3461	0	0.159	0.0776	0.0944	0.0456	99.3076	0	0	100
260	N5M2	-50.1366910975	-6.1328831733	419	74.5	12.8	206.5	279	y	n	y	y	y	y	y	n	n	n	133	5	2822.499988	0.9466575165	0.1222317628	0.6554	0.3787	0.0465	0.0156	0	0.3449	0.6551	0	0.4122	0.5878	0.0058	0.3691	0.625	0	0.1724	0.4696	0.358	0	0.2437	0.1002	0.106	0.0484	100.7055	0	0	100
261	N5M2	-50.1365021328	-6.1323763325	421	149.5	17.2	517	646.5	y	n	y	y	y	y	n	n	n	n	175	13	5738.833308	0.8179850144	0.2681480669	0.5384	0.3347	0.0413	0.0153	0	0.3357	0.6643	0	0.4042	0.5958	0.0007	0.3436	0.6557	0	0.1914	0.4647	0.3439	0	0.2625	0.0886	0.1004	0.0541	107.0086	0	0	100
262	N5M2	-50.1361953075	-6.1321044792	444	54.5	12.3	198	265.5	y	n	y	y	y	n	n	n	n	n	102	5	2733.833308	1.1415585461	1.0030532602	0.0513	0.3857	0.0427	0.0159	0	0.1539	0.8461	0	0.2734	0.7266	0	0.305	0.695	0	0.1987	0.4602	0.3411	0	0.1689	0.128	0.107	0.0572	123.4581	0	0	100
263	N5M2	-50.1349207545	-6.1323014195	498	18	2.19	54.5	74.5	y	y	y	y	y	n	n	n	n	n	64	2	1488.499988	0.5718492131	-0.2694293823	0.0577	0.0254	0.0456	0.018	0	0	1	0	0	1	0.1457	0.164	0.6903	0	0.1582	0.4437	0.3982	0	0.4153	0.172	0.1172	0.0611	242.1328	0	0	100
264	N5M2	-50.1349215125	-6.1318310658	513	66	8.01	364	895.5	y	y	y	y	y	n	n	n	n	n	90	10	5055.833316	0.8505070471	0.4276969528	0.0486	0.0287	0.045	0.0174	0	0	1	0	0.0154	0.9846	0.1578	0.2147	0.6275	0	0.1779	0.434	0.3882	0	0.2347	0.1964	0.1097	0.0591	201.983	0	0	100
265	N5M2	-50.1351837924	-6.131704855	487	62	3.28	196	194	y	n	y	y	y	n	n	n	n	n	98	8	3718.833309	1.0817015811	0.7668405036	0.0491	0.0277	0.0467	0.0177	0	0	1	0	0	1	0.1176	0.2543	0.6281	0	0.1958	0.427	0.3771	0	0.1735	0.234	0.1124	0.061	173.0337	0	0	100
266	N5M2	-50.1357356671	-6.1313258431	483	18	6.44	38.5	45.5	y	n	y	y	y	y	y	n	n	n	41	1	790	0.8406776537	-0.2316661733	0.0053	0.0123	0.0468	0.0167	0	0	1	0	0.0681	0.9319	0.0122	0.4063	0.5815	0	0.2453	0.4174	0.3373	0	0.2075	0.1432	0.1171	0.0611	97.1992	0	0	100
267	N5M2	-50.1348234453	-6.1309987409	528	87	10.3	273	482	y	n	y	y	y	n	n	n	n	n	102	10	4267.333308	0.913372026	0.4760790745	0.0344	0.0293	0.0154	0.0169	0	0.197	0.803	0	0.3293	0.6707	0.2462	0.2727	0.481	0	0.2324	0.3927	0.3749	0	0.3022	0.2159	0.0994	0.0575	142.0525	0	0	100
268	N5M2	-50.1348419275	-6.1307455026	537	27.5	5.94	121	412.5	y	n	y	y	y	n	y	n	n	n	76	3	1772.499992	1.0315469932	-0.1281023347	0.0423	0.023	0.0162	0.0123	0	0.1938	0.8062	0	0.3414	0.6586	0.2545	0.2728	0.4727	0	0.253	0.3772	0.3698	0	0.4633	0.1616	0.1046	0.0554	129.188	0	0	100
269	N5M2	-50.1347613517	-6.1302750176	515	20	1.57	33	21	n	n	y	y	y	y	y	n	y	n	80	8	4190.499972	0.8315002133	0.3145064268	0.022	0.0498	0.0131	0.0107	0	0.7249	0.2751	0.0102	0.6537	0.3361	0.3546	0.2824	0.3631	0	0.2971	0.3459	0.357	0	0.2104	0.3175	0.1126	0.0524	130.1776	0	0	100
270	N5M2	-50.1344453164	-6.1301116922	523	46	2.91	141.5	176.5	y	n	y	y	y	y	y	n	n	n	71	5	2733.833308	1.1399624459	0.9798961077	0.0305	0.0457	0.0126	0.0106	0	0.9733	0.0267	0.1613	0.6482	0.1904	0.384	0.2878	0.3282	0	0.2947	0.3508	0.3545	0	0.4424	0.2629	0.1036	0.0514	157.6072	0	0	100
271	N5M2	-50.1346899587	-6.1297140944	530	35.5	4.4	166	289	n	y	y	y	y	n	n	n	n	n	93	4	2109.499992	0.9448438147	-0.3127815059	0.1127	0.0362	0.0126	0.0099	0.1293	0.8707	0	0.2924	0.6113	0.0963	0.4568	0.2788	0.2645	0	0.3306	0.3322	0.3372	0	0.5362	0.1851	0.1085	0.049	151.4278	0	0	100
272	N5M2	-50.1348075862	-6.1296238314	616	151.5	38.2	686.5	1716	y	n	y	y	y	n	n	n	n	y	183	13	6165.833309	0.8080767227	0.3128079789	0.0737	0.0298	0.0113	0.0092	0.2092	0.7907	0.0001	0.3344	0.5769	0.0886	0.4678	0.278	0.2541	0	0.3359	0.3436	0.3205	0	0.3051	0.1481	0.0983	0.0454	141.2799	0	0	90.6116
273	N5M2	-50.1348170313	-6.1293705785	549	34	4.75	80.5	53	y	n	n	n	n	n	n	n	n	n	66	6	3227.833308	1.0999692575	0.9059851269	0.1123	0.039	0.0103	0.0084	0.4121	0.5879	0	0.4527	0.5315	0.0158	0.5159	0.2768	0.2074	0	0.3555	0.3222	0.3223	0	0.3961	0.2236	0.1015	0.0446	163.4043	0	0	91.7492
274	N5M2	-50.1348985397	-6.1292621666	525	33.5	11.8	165	331.5	n	n	n	n	n	n	n	n	n	n	91	3	2130.499992	1.191201663	0.9638489512	0.1008	0.0376	0.01	0.0083	0.3862	0.6138	0	0.4378	0.5453	0.0169	0.5134	0.2789	0.2077	0	0.3553	0.3268	0.318	0	0.3525	0.1836	0.0987	0.0453	158.3868	0	0	84.2753
275	N5M2	-50.135749013	-6.1286484584	525	11.5	2.43	21.5	37	n	n	y	y	y	n	y	n	n	n	49	1	789.999992	0.6699146231	1.1573175275	0.0084	0.006	0.0082	0.0079	0.6516	0.3484	0	0.5784	0.4216	0	0.5301	0.2932	0.1767	0	0.4138	0.3661	0.2201	0	0.334	0.1784	0.0793	0.0427	187.3499	0	0	0
276	N5M2	-50.1350533058	-6.1285568837	522	15	3.18	38	97	y	n	y	y	y	n	y	n	n	n	71	2	1579.999992	0.6250167085	0.958942498	0.0109	0.0238	0.0089	0.0061	1	0	0	0.8132	0.1868	0	0.6479	0.2632	0.089	0	0.4079	0.3131	0.279	0	0.4095	0.3128	0.0876	0.0485	215.8128	0	0	14.5857
277	N5M2	-50.1354420299	-6.128476103	551	23.5	6.16	36	134	y	n	y	y	y	n	n	n	n	n	69	1	790	0.8406776537	-0.2316661733	0.0155	0.0075	0.0081	0.0051	0.9784	0.0216	0	0.7839	0.2161	0	0.6204	0.279	0.1006	0	0.4246	0.3461	0.2294	0	0.5213	0.2296	0.0781	0.0461	213.6721	0	0	0
278	N5M2	-50.1356504496	-6.1281236726	561	29	3.75	62	41	n	n	n	n	n	n	n	n	n	n	71	9	4327.833308	0.9669766645	0.6555547055	0.0145	0.0074	0.0072	0.0048	1	0	0	0.9064	0.0936	0	0.6778	0.258	0.0642	0	0.4465	0.3512	0.2023	0	0.407	0.2268	0.068	0.0398	246.1433	0	0	0
279	N5M2	-50.1367628925	-6.1275737017	577	18	2.02	33	47	y	n	y	y	y	n	n	n	n	n	69	1	789.999992	0.6699146231	1.1573175275	0.0035	0.001	0.0016	0.0029	1	0	0	0.9037	0.0963	0	0.5981	0.3322	0.0697	0	0.4844	0.4095	0.1061	0	0.106	0.029	0.049	0.03	285.0767	0	0	0
280	N5M2	-50.137524254	-6.1261729058	579	8.2	4.23	22.5	25	y	n	y	y	y	n	n	n	n	n	44	1	789.999988	-0.118611696	-0.9442322517	0.0025	0.0007	0.0003	0.0017	1	0	0	0.8658	0.1342	0	0.6581	0.3268	0.015	0	0.6113	0.3477	0.041	0	0.1091	0.0294	0.0099	0.0176	243.1319	0	0	0
281	N5M2	-50.131913734	-6.1252593268	595	14	1.54	50	87	y	n	y	y	y	n	n	n	n	n	80	2	1283.999992	0.6565678587	0.9734902033	0.0749	0.0206	0.0039	0.0038	0	0.6546	0.3454	0	0.5812	0.4188	0.2317	0.3865	0.3819	0	0.3717	0.3699	0.2584	0	0.7359	0.2019	0.0441	0.0312	232.0648	0	0	100
282	N5M2	-50.1318324888	-6.1252049236	591	10.5	3.36	33	66.5	y	n	y	y	y	n	n	n	y	n	64	2	1431.999992	1.0961157394	1.0900976652	0.0727	0.0218	0.0041	0.0038	0	0.5374	0.4626	0	0.5195	0.4805	0.2062	0.408	0.3858	0	0.3589	0.3797	0.2615	0	0.6411	0.2328	0.0491	0.03	232.6429	0	0	100
283	N5M2	-50.1321208543	-6.1257119261	604	15.5	2.19	31.5	45.5	n	y	y	y	y	y	y	n	n	n	46	1	790	0.5482646007	-0.3398895232	0.0585	0.0209	0.0039	0.004	0	0.8445	0.1555	0.0311	0.6554	0.3135	0.2817	0.3336	0.3847	0	0.3909	0.3602	0.2489	0	0.543	0.2055	0.0444	0.0326	209.557	0	0	100
284	N5M2	-50.1321482282	-6.1255491553	604	17.5	3.33	34	45	y	n	y	y	y	y	y	n	n	n	60	2	1283.999992	0.6565678587	0.9734902033	0.0638	0.021	0.0039	0.0037	0	0.9036	0.0964	0.0384	0.6868	0.2749	0.2937	0.3361	0.3702	0	0.4018	0.3489	0.2493	0	0.6546	0.206	0.0444	0.0301	226.828	0	0	100
285	N5M2	-50.1318682277	-6.1254582494	611	107	9.26	379	902	y	n	y	y	y	y	y	n	n	n	173	7	4093.999984	0.9424414083	0.5304309492	0.0536	0.0171	0.0036	0.0038	0	0.6324	0.3676	0.002	0.5727	0.4253	0.2464	0.3722	0.3813	0	0.3752	0.3709	0.254	0	0.527	0.1681	0.0407	0.0264	212.0355	0	0	100
286	N5M2	-50.1318234518	-6.125204909	591	41.5	2.68	134	250.5	y	n	y	y	y	n	n	n	n	n	150	11	5216.299982	0.8778247476	0.4266556688	0.0606	0.0206	0.0052	0.0038	0	0.513	0.487	0	0.507	0.493	0.2027	0.4117	0.3855	0	0.357	0.3798	0.2632	0	0.5468	0.2136	0.0474	0.0295	232.3706	0	0	100
287	N5M2	-50.130245434	-6.1230676669	518	227.5	20.1	939.5	1691	y	y	y	y	y	y	n	n	n	n	169	14	6713.199973	0.964170064	0.4464500147	0.0651	0.0236	0.0111	0.0052	0	0.0615	0.9385	0	0.1893	0.8107	0	0.5047	0.4953	0	0.1919	0.5579	0.2502	0	0.114	0.0406	0.0461	0.0323	380.8043	0	0	55.2049
288	N5M2	-50.1305710273	-6.1229053794	523	10.5	2.65	77	108.5	n	n	y	y	y	y	y	n	y	n	62	2	1073.999992	0.6504286441	-0.2851479154	0.1122	0.0325	0.0132	0.0055	0	0	1	0	0.0422	0.9578	0	0.432	0.568	0	0.19	0.5479	0.2622	0	0.1966	0.0556	0.0675	0.0347	422.6354	0	0	24.3763
289	N5M2	-50.1298944277	-6.1221806604	485	29.5	1.51	66	77.5	n	n	y	y	y	y	y	n	y	n	90	6	3048.499992	0.8915146982	0.5630815439	0.0065	0.0038	0.0164	0.0056	0	0	1	0	0.1272	0.8728	0	0.4014	0.5986	0	0.1157	0.6211	0.2633	0	0.0989	0.0559	0.0918	0.036	497.5571	0	0	0
290	N5M2	-50.1289187913	-6.1219619913	445	27	3.73	157	212	y	n	y	y	y	n	y	n	n	n	103	2	1488.499992	0.8842310787	1.0373637563	0.0162	0.0123	0.0137	0.0053	0	0.5842	0.4158	0	0.5459	0.4541	0	0.6072	0.3928	0	0.0446	0.707	0.2484	0	0.178	0.1054	0.066	0.0306	505.7281	0	0	0
291	N5M2	-50.1283399298	-6.1222685909	437	22.5	1.9	26.5	64.5	n	n	n	y	y	y	y	n	n	n	75	4	2467.499984	1.0511356888	0.804715789	0.0063	0.0069	0.0129	0.0049	0	1	0	0	0.9593	0.0407	0	0.7569	0.2431	0	0.0321	0.7347	0.2332	0	0.2869	0.1368	0.0622	0.0271	442.1314	0	0	21.5176
292	N5M2	-50.1280058276	-6.1221052333	522	9.5	2.56	13.5	24.5	y	n	y	y	y	n	y	n	n	n	63	4	2976.5	0.7200832297	0.691295949	0.0075	0.0039	0.0087	0.0046	0	1	0	0	1	0	0	0.819	0.181	0	0.0565	0.7218	0.2217	0	0.337	0.1493	0.0596	0.0252	452.6733	0	0	4.567
293	N5M2	-50.1298328377	-6.1211493987	478	40	1.45	47	50	n	y	y	y	y	y	n	n	n	n	87	8	4786.499981	1.0436966946	0.7029203559	0.0486	0.0296	0.0165	0.005	0	0	1	0	0	1	0	0.4259	0.5741	0	0.1082	0.6027	0.2891	0	0.1911	0.1371	0.0862	0.0296	600.8437	0	0	0
294	N5M2	-50.1287847028	-6.1210572459	508	40.5	6.72	189.5	365.5	n	y	y	y	y	n	n	n	n	n	63	4	2920.5	0.9852145598	0.799847599	0.0782	0.0402	0.0082	0.0046	0	0.1616	0.8384	0	0.4456	0.5544	0	0.6338	0.3662	0	0.0531	0.6867	0.2603	0	0.2542	0.1538	0.0559	0.0268	561.5697	0	0	0
295	N5M2	-50.1290200432	-6.1208224505	460	185	15.1	815.5	1557	y	y	y	y	y	n	n	n	n	n	156	11	4919.999967	0.9376602798	0.3809794241	0.0782	0.0282	0.0116	0.0044	0	0.0873	0.9127	0	0.2815	0.7185	0	0.5494	0.4506	0	0.0881	0.646	0.2659	0	0.2716	0.1174	0.0493	0.0251	576.0445	0	0	0
296	N5M2	-50.1288665624	-6.1207317487	454	104.5	15.6	433.5	516	y	y	y	y	y	y	y	n	n	n	153	9	4866.499973	1.0306354066	0.6671618188	0.0761	0.0354	0.0082	0.0046	0	0.3842	0.6158	0	0.5117	0.4883	0	0.6498	0.3502	0	0.0613	0.672	0.2667	0	0.3334	0.1272	0.0557	0.0267	551.3664	0	0	0
297	N5M2	-50.1292733986	-6.1206238654	468	25	2.7	29.8	36	n	y	y	y	y	n	y	n	n	n	70	1	789.999992	0.6699146231	1.1573175275	0.1207	0.0421	0.0094	0.0048	0	0.1255	0.8745	0	0.2943	0.7057	0	0.5632	0.4368	0	0.0629	0.6528	0.2843	0	0.4305	0.1753	0.064	0.0275	599.9335	0	0	0
298	N5M2	-50.1320193327	-6.121424297	585	31	5.47	72	86.5	y	n	y	y	y	n	n	n	n	n	72	4	2035.333308	1.0657211238	1.0747127777	0.0496	0.0193	0.0065	0.0056	0	0.7306	0.2694	0.0276	0.5994	0.373	0.2712	0.2828	0.4461	0	0.3442	0.3636	0.2921	0	0.3725	0.1352	0.0476	0.0357	622.1781	0	0	0
299	N5M2	-50.1322633588	-6.1214066009	600	107.5	18	379.5	501	y	y	n	y	y	n	y	n	n	n	120	6	3079.833309	1.0894492595	0.8760324927	0.0362	0.0161	0.0067	0.0053	0	0.7643	0.2357	0.1093	0.5525	0.3382	0.3089	0.266	0.4251	0	0.3595	0.3555	0.285	0	0.2036	0.1126	0.0308	0.0331	620.4839	0	0	0
300	N5M2	-50.1317335387	-6.1193253287	609	29	3.13	74.5	63.5	n	n	y	y	y	y	n	n	n	n	82	1	790	0.8406776537	-0.2316661733	0.0071	0.003	0.0041	0.0046	0	0.3535	0.6465	0	0.395	0.605	0.1604	0.3392	0.5003	0	0.2585	0.4314	0.3101	0	0.0994	0.028	0.0338	0.0236	628.9804	0	0	0
301	N5M2	-50.1316357681	-6.1183120986	599	38.5	6.15	70	99	n	y	y	y	y	y	n	n	y	n	97	5	2986.49998	1.1363749296	0.9733478474	0.0066	0.0029	0.0007	0.0031	0	0.0623	0.9377	0	0.1377	0.8623	0.0952	0.3733	0.5315	0	0.2403	0.4591	0.3006	0	0.0945	0.0272	0.0096	0.0185	544.6147	0	0	0
302	N5M2	-50.1366785974	-6.1350359327	345	37	8.81	174	228	y	n	y	y	y	y	n	n	y	n	104	2	1431.999992	1.0961157394	1.0900976652	0.1178	0.0373	0.0465	0.0148	0	0	1	0	0	1	0.1294	0.1808	0.6898	0	0.2042	0.3767	0.4191	0	0.1646	0.0756	0.0785	0.0448	91.8365	0	0	100
303	N5M2	-50.135785656	-6.1283409776	562	9.5	1.18	26.5	39	n	n	y	y	y	y	y	n	n	n	64	2	1488.5	0.8082512658	-0.2387168781	0.015	0.006	0.0077	0.0047	0.9336	0.0664	0	0.7461	0.2539	0	0.5991	0.2741	0.1268	0	0.433	0.3655	0.2014	0	0.4361	0.1764	0.0789	0.0426	219.6101	0	0	0
304	N5M2	-50.1342378192	-6.141092334	426	63.5	9.99	172.5	249.5	n	n	y	y	y	y	n	n	n	n	124	10	4350.8333	0.9927966293	0.6193709189	0.02	0.0079	0.0076	0.0092	0	0	1	0.0013	0.0567	0.942	0.0631	0.0682	0.8687	0	0.1721	0.2534	0.5746	0	0.1676	0.1019	0.0418	0.0219	285.2258	0	0	100
305	N5M2	-50.1318746252	-6.1214964253	597	10	4.32	40.5	61	y	n	y	y	y	n	n	n	n	n	49	1	790	0.5482646007	-0.3398895232	0.0671	0.0211	0.0092	0.0057	0	0.5299	0.4701	0	0.5155	0.4845	0.2201	0.2862	0.4937	0	0.322	0.3847	0.2932	0	0.5468	0.1473	0.0494	0.0364	613.5372	0	0	0
306	N5M2	-50.1317395095	-6.1212248482	577	12	2.22	31.5	89	y	n	y	y	y	n	y	n	n	n	70	1	790	0.2164857932	-0.5223435243	0.0531	0.0209	0.0081	0.0057	0	0.4115	0.5885	0	0.454	0.546	0.2031	0.2898	0.507	0	0.3054	0.392	0.3026	0	0.5395	0.1463	0.0542	0.0363	637.3708	0	0	0
307	N5M2	-50.1312510485	-6.121513507	561	65.5	9.54	181.5	354	y	y	n	y	y	y	y	n	n	n	122	8	4267.499981	1.0658989473	0.7385081115	0.0215	0.018	0.0134	0.0055	0	0.0239	0.9761	0	0.2094	0.7906	0.1144	0.2921	0.5935	0	0.2633	0.4488	0.288	0	0.0849	0.1284	0.0652	0.0353	587.6455	0	0	0
308	N5M1	-50.151708	-6.103922	476	29.5	1.63	62.1	81.5	y	y	y	n	y	y	n	n	n	n	65	2	1127	-1.4348203185	0.2674899205	0.009	0.0025	0.0015	0.0005	0.3555	0.6445	0	0.4229	0.5771	0	0.2317	0.487	0.2813	0	0.1409	0.5767	0.2824	0	0.1992	0.0561	0.0242	0.0074	73.2863	0	0	0
309	N5M1	-50.152048	-6.105722	473	9.5	6.57	38.5	46.5	y	n	y	n	y	n	n	n	n	n	42	1	790	0.2426209323	-0.4492434281	0.0229	0.0062	0.0015	0.0005	0.546	0.454	0	0.3037	0.6543	0.042	0.1259	0.4416	0.4326	0	0.0978	0.4643	0.4379	0	0.3219	0.0875	0.0246	0.0075	30.3728	0	0	0
310	N5M1	-50.152165	-6.105967	488	41.2	6.8	121	478	y	y	y	n	y	y	n	n	y	n	41	2	1127	-1.4144709689	0.0527884721	0.0196	0.0057	0.0014	0.0004	0.366	0.634	0	0.2211	0.7702	0.0087	0.1084	0.4383	0.4533	0	0.0985	0.456	0.4455	0	0.2756	0.0804	0.0237	0.0061	35.9162	0	0	0
311	N5M1	-50.151739	-6.101244	482	23	1.08	90	84.5	y	n	y	n	y	y	n	n	n	n	42	1	790	0.0764680337	-0.53943907	0.009	0.0025	0.0004	0.0003	0.9487	0.0513	0	0.6487	0.3513	0	0.3093	0.6661	0.0247	0	0.2524	0.6552	0.0924	0	0.1	0.0281	0.0048	0.0062	43.5969	0	0	0
312	S11D	-50.242054	-6.45607	277	1546	5.3	4224	4340	n	y	y	y	y	y	y	n	y	y	110	6	3307.500008	-0.7524136351	-0.2725340373	0.1572	0.073	0.0196	0.0061	1	0	0	1	0	0	1	0	0	0	1	0	0	0	0.0257	0.0119	0.0032	0.001	0	0	0	0
313	S11D	-50.294784	-6.436824	655	15.8	0.7	19.3	8	n	n	n	n	y	y	y	n	n	n	53	1	790	-1.5946411434	0.1686408311	0.0023	0.0024	0.0007	0.0002	0	0.3442	0.6558	0	0.4178	0.5822	0.0861	0.499	0.4149	0	0.194	0.5784	0.2276	0	0.1098	0.177	0.0346	0.0113	258.7026	0	0	0
314	S11D	-50.25039	-6.420081	304	17.5	2.3	40.6	60	n	n	y	y	y	y	y	n	n	n	72	1	790	0.1163236777	-0.5676115944	0.0095	0.0049	0.0008	0.0002	0	1	0	0	1	0	0.248	0.6472	0.1048	0	0.3823	0.3738	0.2294	0.0145	0.4146	0.1431	0.0244	0.0062	651.4287	0	0	0
315	S11D	-50.250454	-6.42019	310	13.4	1.8	12.3	11	n	n	y	n	y	y	y	n	n	n	33	1	790	0.1712866485	-0.7455942539	0.0105	0.0052	0.0009	0.0002	0	1	0	0	1	0	0.2423	0.6443	0.1134	0	0.3759	0.3794	0.23	0.0146	0.4564	0.1506	0.0249	0.0063	678.7964	0	0	0
316	S11D	-50.250417	-6.420235	309	9.1	2	8.7	5	n	n	y	y	y	y	n	n	n	n	40	1	790	-1.5946411434	0.1686408311	0.0105	0.0052	0.0009	0.0002	0	1	0	0.0036	0.9964	0	0.2583	0.6392	0.1025	0	0.3844	0.3778	0.2231	0.0146	0.4555	0.1504	0.0249	0.0063	676.8853	0	0	0
317	S11D	-50.291988	-6.444129	645	53.6	3.9	72.6	30	n	y	y	n	y	n	n	n	n	n	39	2	1135.999995	-1.3600216201	0.0577090863	0.0105	0.009	0.0017	0.0004	0	1	0	0	0.9969	0.0031	0.2468	0.5072	0.246	0	0.176	0.4265	0.3901	0.0073	0.0973	0.0831	0.0241	0.0062	138.1593	0	100	0
318	S11D	-50.291571	-6.444734	631	48.7	7.5	196.3	343	n	n	y	n	y	y	y	n	n	y	111	1	790	0.1712866485	-0.7455942539	0.0165	0.0071	0.0015	0.0004	0	1	0	0	0.9005	0.0995	0.1685	0.5287	0.3028	0	0.1423	0.4406	0.4096	0.0075	0.0829	0.0507	0.0185	0.0061	168.8564	0	100	0
319	S11D	-50.305637	-6.422077	430	31.9	6.1	52	29	n	n	y	y	y	n	n	n	n	n	92	2	1488.5	-1.4288483825	0.0546767051	0.0051	0.0015	0.0003	0.0001	1	0	0	1	0	0	0.9733	0.0267	0	0	0.8292	0.1708	0	0	0.0969	0.0276	0.0048	0.0025	33.839	0	0	0
320	S11D	-50.249171	-6.406945	383	19.4	2.2	30.7	46	n	n	y	y	y	y	y	n	n	n	90	3	1473.000001	-1.1467781387	-0.1514800691	0.0166	0.0058	0.001	0.0003	0.8731	0.1269	0	0.7082	0.2918	0	0.5118	0.4349	0.0533	0	0.5267	0.3332	0.1401	0	0.2142	0.0874	0.0197	0.005	11.6487	0	0	0
321	S11D	-50.292687	-6.442375	632	11.3	3.4	21.1	35	n	n	y	y	y	y	n	n	n	n	52	1	790	0.1163236777	-0.5676115944	0.0024	0.0006	0.0007	0.0005	0.9912	0.0088	0	0.7025	0.2975	0	0.3948	0.4129	0.1886	0.0037	0.2491	0.4486	0.2953	0.0071	0.1129	0.03	0.0199	0.0088	199.1766	0	100	0
322	S11D	-50.357416	-6.39868	767	117	6.6	618.5	1706	y	y	y	y	y	y	y	n	y	y	142	6	3002.499989	-0.8599442976	-0.3458086682	0.0685	0.0242	0.0054	0.0022	1	0	0	0.9226	0.0774	0	0.795	0.205	0	0	0.854	0.146	0	0	0.1396	0.0689	0.0222	0.0107	54.6966	0	0	0
323	S11D	-50.351833	-6.402255	751	45.5	2.65	120.5	301	n	n	y	n	y	n	y	y	n	n	43	1	789.999988	-0.118611696	-0.9442322517	0.046	0.0252	0.0066	0.0018	1	0	0	0.9974	0.0026	0	0.9721	0.0279	0	0	0.9246	0.0754	0	0	0.382	0.1371	0.0383	0.0124	5.1971	0	0	0
324	S11D	-50.350505	-6.400896	746	13.5	1.82	30	30.5	n	n	y	n	y	n	n	y	n	n	41	1	789.999988	-0.118611696	-0.9442322517	0.025	0.0068	0.0035	0.0017	1	0	0	0.9943	0.0057	0	0.9713	0.0287	0	0	0.9773	0.0227	0	0	0.2165	0.0586	0.0296	0.01	51.9561	0	0	0
325	S11D	-50.351715	-6.402191	749	60	2.2	215	410.5	n	n	y	y	y	y	y	n	n	n	83	1	789.999988	-0.118611696	-0.9442322517	0.0382	0.0168	0.0065	0.0018	1	0	0	0.9762	0.0238	0	0.9726	0.0274	0	0	0.9235	0.0765	0	0	0.3501	0.1307	0.0376	0.0122	17.8079	0	0	0
326	S11D	-50.357416	-6.398852	780	96	9.89	359	624.5	n	n	y	y	y	y	y	n	n	n	88	4	2266.499988	-1.1726746065	-0.3717469276	0.0742	0.0253	0.0054	0.0023	0.9721	0.0279	0	0.8091	0.1909	0	0.7704	0.2296	0	0	0.8432	0.1568	0	0	0.1511	0.0721	0.0226	0.0108	82.5233	0	0	0
327	S11D	-50.358764	-6.398057	783	27.5	2.44	105.5	178.5	n	n	y	n	y	n	y	n	n	n	49	1	789.999988	-0.118611696	-0.9442322517	0.0103	0.0029	0.0081	0.0023	1	0	0	0.9175	0.0825	0	0.7819	0.2181	0	0	0.8372	0.1628	0	0	0.0971	0.0277	0.0289	0.0111	51.0259	0	0	0
328	S11D	-50.359942	-6.396485	758	169	9.98	565	1000	n	n	y	y	y	y	y	n	n	n	142	4	2319.499988	-1.188536367	-0.3444984556	0.0373	0.0136	0.0032	0.0021	1	0	0	1	0	0	1	0	0	0	0.88	0.12	0	0	0.0645	0.0437	0.013	0.0082	5.7524	0	0	0
329	S11D	-50.3528	-6.402202	749	130	11.8	515.5	927	n	n	y	n	y	y	y	n	n	n	105	6	3027.499979	-0.9619026223	-0.3845244783	0.0436	0.0239	0.0049	0.0017	1	0	0	1	0	0	0.9331	0.0669	0	0	0.9351	0.0649	0	0	0.1802	0.1039	0.0254	0.0116	0.7059	0	0	0
330	S11D	-50.353253	-6.401967	750	66	9.56	118	149.5	n	n	y	n	y	n	y	n	n	n	59	3	1982.499988	-1.3266579539	-0.3112045356	0.0297	0.0179	0.0054	0.0019	1	0	0	1	0	0	0.9108	0.0892	0	0	0.9275	0.0725	0	0	0.1757	0.0785	0.0282	0.0134	0	0	0	0
331	S11D	-50.357302	-6.396265	769	19	1.75	45	36	n	n	y	n	y	n	n	n	n	n	42	1	790	-1.5946411434	0.1686408311	0.0047	0.0013	0.0004	0.0024	1	0	0	1	0	0	1	0	0	0	0.9299	0.0701	0	0	0.1039	0.0287	0.0098	0.0112	79.6358	0	0	0
332	S11D	-50.356738	-6.399131	773	32.5	2.64	70	65	n	y	y	n	y	n	n	n	n	n	59	6	2750.833318	-0.9340437939	-0.4024926502	0.0069	0.0294	0.0056	0.0024	1	0	0	1	0	0	0.8207	0.1793	0	0	0.8588	0.1412	0	0	0.0997	0.0842	0.0242	0.0112	78.8358	0	0	0
333	S11D	-50.359704	-6.413065	769	65	16.22	220	411.5	n	n	y	y	y	y	y	n	y	n	79	3	1850.49998	-1.3017769769	-0.3041373399	0.0191	0.0096	0.0019	0.0008	0.0181	0.3175	0.6645	0.1054	0.3958	0.4987	0.2078	0.3944	0.3977	0	0.2799	0.4598	0.2602	0	0.1508	0.0958	0.0226	0.0156	420.8091	0	100	0
334	S11D	-50.355381	-6.413892	836	12.5	1.38	27.5	33.5	n	n	y	y	y	y	n	n	n	n	43	1	790	0.1163236777	-0.5676115944	0.003	0.0026	0.0006	0.0007	0.0038	0.9962	0	0.1951	0.8049	0	0.3495	0.623	0.0275	0	0.4033	0.4764	0.1204	0	0.1088	0.0587	0.0148	0.01	104.9598	0	0	0
335	S11D	-50.353086	-6.41227	836	12.5	2.21	61	107.5	n	n	y	n	y	y	y	n	n	n	53	1	790	-1.5946411434	0.1686408311	0.0063	0.0017	0.0009	0.0003	1	0	0	0.8486	0.1514	0	0.6532	0.3468	0	0	0.636	0.3568	0.0073	0	0.1038	0.0287	0.0195	0.0062	302.947	0	0	0
336	S11D	-50.3456	-6.411853	805	14	2.56	45	50	n	n	y	n	y	n	n	n	n	n	43	2	1488.499992	-1.3993051553	0.0644826838	0.0217	0.0093	0.0056	0.0015	1	0	0	0.9727	0.0273	0	0.7239	0.2761	0	0	0.6631	0.3369	0	0	0.3182	0.087	0.0392	0.01	360.3746	0	48.5123	0
337	S11D	-50.344361	-6.411499	817	36	2.96	97	70.5	n	n	y	n	y	y	n	n	n	n	39	1	789.999988	-0.118611696	-0.9442322517	0.0432	0.022	0.0056	0.0015	1	0	0	1	0	0	0.8484	0.1516	0	0	0.6621	0.3379	0	0	0.1784	0.1054	0.0377	0.0098	367.1585	0	0	0
338	S11D	-50.344072	-6.411616	801	111	9.18	489	995.5	n	y	y	y	y	y	y	n	y	n	130	3	1669.499988	-1.2982420416	-0.3373066483	0.059	0.0206	0.0054	0.0014	1	0	0	1	0	0	0.8624	0.1376	0	0	0.6618	0.3382	0	0	0.2946	0.1184	0.036	0.0096	338.5678	0	0	0
339	S11D	-50.343439	-6.411462	829	37	7.32	133	185	n	n	y	y	y	y	n	n	n	n	79	3	1834.499987	-1.2779401247	-0.2984675941	0.0591	0.0236	0.0047	0.0015	1	0	0	1	0	0	0.8551	0.1449	0	0	0.6613	0.3387	0	0	0.3762	0.1359	0.0334	0.0099	305.3233	0	0	0
340	S11D	-50.343331	-6.411371	824	20	2.82	94	85	n	n	y	y	y	n	n	n	n	n	54	2	1488.499987	-0.080507527	-0.8924229326	0.038	0.0221	0.0045	0.0015	1	0	0	1	0	0	0.8872	0.1128	0	0	0.6694	0.3306	0	0	0.2794	0.135	0.0286	0.0098	302.0614	0	0	0
341	S11D	-50.359116	-6.413318	809	39	2.76	95	107	n	n	y	y	y	y	n	n	n	n	63	3	1834.499991	-1.1927628732	-0.0126002172	0.012	0.0096	0.002	0.0009	0.0102	0.5037	0.4861	0.1652	0.3778	0.457	0.2568	0.3421	0.401	0	0.2847	0.4416	0.2737	0	0.1919	0.0824	0.024	0.0173	355.667	0	87.4974	0
342	S11D	-50.340898	-6.39742	714	19.5	6.95	105	307.5	n	n	y	y	y	y	y	n	n	n	51	2	970.999988	-0.1190015304	-0.9343362722	0.0185	0.0245	0.0059	0.0015	0	1	0	0.0296	0.9704	0	0.2672	0.7328	0	0	0.3575	0.6425	0	0	0.1798	0.106	0.0331	0.0086	37.6093	0	0	0
343	S11D	-50.341243	-6.396624	690	138.5	11.33	540	1080	n	y	y	n	y	y	y	n	n	y	121	10	3871.53332	-0.694503487	-0.4459593593	0.053	0.0278	0.0055	0.0015	0.3412	0.6588	0	0.3245	0.6755	0	0.2843	0.7157	0	0	0.3792	0.6208	0	0	0.1984	0.1554	0.0306	0.0082	0	0	0	0
344	S11D	-50.325228	-6.41104	842	79	11.97	250	392.5	n	n	y	y	y	y	n	n	n	y	85	3	1825.5	-1.1867517324	-0.1953332489	0.0214	0.0068	0.0014	0.0006	0.7366	0.2634	0	0.6406	0.3594	0	0.4416	0.4383	0.1201	0	0.3482	0.5237	0.1281	0	0.0757	0.0481	0.0136	0.0084	257.4868	0	0	0
345	S11D	-50.325192	-6.411049	824	10.5	1.09	20.5	21.5	n	y	y	n	y	n	n	n	n	n	43	1	789.999988	-0.118611696	-0.9442322517	0.0149	0.0122	0.0022	0.003	0.4163	0.5837	0	0.4569	0.5431	0	0.4802	0.4759	0.044	0	0.3393	0.5666	0.0941	0	0.3298	0.2363	0.0445	0.0276	47.0472	0	0	0
346	S11D	-50.323599	-6.412033	786	16	2.04	20.5	30.5	n	n	y	y	y	y	n	n	n	n	28	1	789.999988	-0.118611696	-0.9442322517	0.0023	0.0006	0.0014	0.0006	0	1	0	0	1	0	0.207	0.7402	0.0528	0	0.4119	0.4689	0.1192	0	0.1103	0.0296	0.0099	0.0075	280.3706	0	0	0
347	S11D	-50.321915	-6.413587	753	37	4.2	132	256	n	n	y	y	y	y	y	n	n	n	118	5	2665.499989	-1.0691207138	-0.3358042799	0.0124	0.0036	0.0006	0.0005	1	0	0	1	0	0	0.7011	0.2989	0	0	0.5347	0.4089	0.0565	0	0.093	0.027	0.0048	0.0049	425.5369	0	0	0
348	S11D	-50.321327	-6.407489	814	20	2.82	94	85	n	n	y	n	y	y	y	n	n	n	73	3	1834.499983	-1.2379721922	-0.2803956236	0.0194	0.0095	0.0069	0.0018	0	0.9225	0.0775	0	0.9116	0.0884	0.2718	0.6671	0.0612	0	0.461	0.5176	0.0213	0	0.4657	0.1891	0.0476	0.0123	250.231	0	0	0
349	S11D	-50.320487	-6.40681	803	109	7.66	387	557.5	n	n	y	y	y	y	y	n	y	n	76	4	2319.499988	-1.1330598142	-0.4840557524	0.0887	0.0329	0.0066	0.0017	0.0365	0.9635	0	0.2117	0.788	0.0004	0.4185	0.5384	0.0431	0	0.5162	0.463	0.0208	0	0.2282	0.1932	0.0454	0.012	228.8751	0	0	0
350	S11D	-50.320586	-6.406701	810	81	2.52	78.5	51	n	n	y	y	y	y	y	n	n	n	45	1	789.999988	-0.118611696	-0.9442322517	0.0077	0.0044	0.007	0.0018	0.0819	0.9181	0	0.2653	0.7347	0	0.4679	0.4766	0.0555	0	0.5981	0.3804	0.0215	0	0.0979	0.0556	0.0482	0.0124	114.7411	0	0	0
351	S11D	-50.31308	-6.40765	688	25	3.42	58	155	n	n	y	y	y	y	n	n	n	n	60	1	790	0.0764680337	-0.53943907	0.0059	0.0016	0.0003	0.0006	1	0	0	1	0	0	0.7867	0.2133	0	0	0.6709	0.3024	0.0267	0	0.1016	0.0283	0.0049	0.0037	58.975	0	0	0
352	S11D	-50.311879	-6.392995	717	12	1.67	16	9	n	n	y	n	y	y	n	n	n	n	51	3	1834.499989	-1.2841535537	-0.3015404849	0.0018	0.0005	0.0092	0.0033	0.1905	0.8095	0	0.2906	0.5837	0.1258	0.2111	0.4595	0.3294	0	0.2403	0.3908	0.3384	0.0306	0.1137	0.0301	0.0249	0.0176	130.6069	0	0	0
353	S11D	-50.313752	-6.392228	686	196	32.5	1060	2553	n	n	y	y	y	y	y	y	n	n	106	6	2862.49998	-0.9217083844	-0.3769257316	0.0878	0.0328	0.0095	0.004	0	0.2617	0.7383	0	0.2413	0.7587	0.0548	0.4214	0.5238	0	0.2799	0.3893	0.3136	0.0173	0.1476	0.0551	0.0439	0.018	20.1673	0	0	0
354	S11D	-50.313952	-6.391016	617	8.5	3.65	14.5	50	n	n	y	y	y	n	n	n	n	n	30	1	789.999988	-0.118611696	-0.9442322517	0.0016	0.0017	0.0091	0.0044	0	0.8443	0.1557	0	0.6859	0.3141	0.1254	0.4477	0.4268	0	0.3036	0.3255	0.3433	0.0276	0.1116	0.0595	0.0248	0.0201	29.2128	0	0	0
355	S11D	-50.319176	-6.393149	675	21	4.51	56.5	55.5	n	n	n	n	y	y	n	n	n	n	44	1	789.999988	-0.118611696	-0.9442322517	0.0286	0.0123	0.0038	0.003	0	1	0	0.099	0.901	0	0.3376	0.5712	0.0912	0	0.3582	0.5373	0.1045	0	0.4875	0.2493	0.0529	0.0272	98.4002	0	0	0
356	S11D	-50.319384	-6.392959	645	10.5	1.58	20.5	16	n	n	y	n	y	y	y	n	n	n	45	2	1488.499988	-1.4858221717	-0.2666683065	0.0321	0.0122	0.0022	0.0031	0	1	0	0.1261	0.8739	0	0.3683	0.5715	0.0603	0	0.3396	0.5644	0.096	0	0.5482	0.2359	0.0445	0.0301	69.7574	0	0	0
357	S11D	-50.319601	-6.392987	632	16	4.12	94	237	n	n	y	n	n	n	n	n	n	n	38	1	790	0.1163236777	-0.5676115944	0.0264	0.0111	0.0021	0.003	0.0043	0.9957	0	0.1812	0.8188	0	0.3937	0.5631	0.0432	0	0.3355	0.5749	0.0895	0	0.46	0.2145	0.0427	0.0295	49.8396	0	0	0
358	S11D	-50.318833	-6.392597	636	20	1.74	28.5	28.5	n	n	y	y	y	n	n	n	n	n	58	2	970.999988	-0.1190015304	-0.9343362722	0.0141	0.013	0.0054	0.0029	0.3716	0.6284	0	0.433	0.567	0	0.4101	0.4728	0.1171	0	0.3727	0.5117	0.1156	0	0.3277	0.265	0.0592	0.0276	119.039	0	0	0
359	S11D	-50.317087	-6.392703	684	32	1.27	166	448	n	n	y	y	y	n	n	n	n	n	55	1	789.999988	-0.118611696	-0.9442322517	0.0586	0.0316	0.0086	0.0048	0.007	0.1834	0.8096	0.0772	0.3132	0.6095	0.2017	0.4262	0.372	0	0.4161	0.3838	0.2001	0	0.2668	0.1054	0.066	0.0294	303.9216	0	0	0
360	S11D	-50.316789	-6.392784	676	63.5	5.24	291	794.5	n	y	y	y	y	y	y	n	n	n	73	3	1669.499988	-1.2982420416	-0.3373066483	0.0873	0.0323	0.0083	0.0047	0	0.1209	0.8791	0.0425	0.2817	0.6757	0.1809	0.4273	0.3918	0	0.4084	0.3852	0.2064	0	0.233	0.122	0.0592	0.0289	320.9944	0	0	0
361	S11D	-50.316518	-6.392766	670	133.5	22.59	672	1483	n	n	y	y	y	y	y	n	n	n	81	8	3588.499974	-0.8035101835	-0.4191679648	0.078	0.0275	0.0074	0.0046	0	0.1102	0.8898	0.0071	0.2447	0.7482	0.167	0.4157	0.4173	0	0.4163	0.3765	0.2073	0	0.1791	0.104	0.0508	0.0278	344.0541	0	0	0
362	S11D	-50.315867	-6.3929	698	42	10	91	155	n	n	y	y	y	y	y	n	n	n	65	6	2636.499989	-0.9306580405	-0.4277353484	0.0467	0.0362	0.0112	0.0049	0	0	1	0	0.109	0.891	0.0773	0.4099	0.5128	0	0.3872	0.3855	0.2274	0	0.2748	0.2143	0.0569	0.0307	295.8269	0	0	0
363	S11D	-50.316201	-6.393055	694	18	2.35	66.5	72.5	n	n	y	y	y	y	n	n	n	n	61	7	3155.499981	-0.8192832236	-0.4241724803	0.0889	0.0374	0.0086	0.0049	0	0	1	0	0.1203	0.8797	0.0916	0.4212	0.4872	0	0.3876	0.3893	0.2232	0	0.303	0.1412	0.0534	0.0311	329.728	0	0	0
364	S11D	-50.315098	-6.393144	735	81	8.15	180	290	n	n	y	y	y	y	n	n	n	n	99	5	2187.499988	-1.0299358953	-0.3927599049	0.025	0.0107	0.0163	0.0048	0	0	1	0	0	1	0.0478	0.3746	0.5777	0	0.374	0.3928	0.2332	0	0.3447	0.1295	0.0655	0.0305	220.5848	0	0	0
365	S11D	-50.315188	-6.393307	736	7	2.19	25.5	20.5	n	n	y	n	y	n	n	n	n	n	20	1	790	-1.5946411434	0.1686408311	0.0325	0.0118	0.0173	0.005	0	0	1	0	0	1	0.0444	0.3595	0.5962	0	0.3668	0.3965	0.2367	0	0.448	0.1491	0.0695	0.0314	221.3661	0	0	0
366	S11D	-50.323484	-6.396502	721	9	1.4	38	52	n	n	y	y	y	n	n	n	n	n	39	1	790	0.1163236777	-0.5676115944	0.0319	0.0243	0.0056	0.002	0	1	0	0.0586	0.9414	0	0.1873	0.8127	0	0	0.3753	0.6247	0	0	0.4294	0.2334	0.059	0.0175	77.4171	0	0	0
367	S11D	-50.323376	-6.396112	727	31	1.2	169	260	n	n	y	n	y	n	y	n	n	n	45	2	1488.499988	-1.4858221717	-0.2666683065	0.0199	0.012	0.0061	0.0019	0.1288	0.8712	0	0.1394	0.8606	0	0.1665	0.8335	0	0	0.3527	0.6473	0	0	0.1688	0.1535	0.0558	0.017	97.4964	0	0	0
368	S11D	-50.322752	-6.39622	696	23.2	7.2	77.5	110	n	n	y	n	y	n	n	n	n	n	42	2	970.999988	-0.1190015304	-0.9343362722	0.0095	0.0133	0.0055	0.0022	0.1668	0.8332	0	0.1531	0.8469	0	0.2135	0.7865	0	0	0.3147	0.6853	0	0	0.1964	0.1669	0.0579	0.0186	48.2112	0	0	0
369	S11D	-50.322355	-6.395496	686	11	0.6	20	40	n	n	y	n	y	n	n	n	n	n	37	1	790	-1.5946411434	0.1686408311	0.0189	0.0118	0.0054	0.0025	0.2315	0.7685	0	0.1628	0.8372	0	0.1857	0.8143	0	0	0.2754	0.7245	0.0001	0	0.3204	0.1745	0.0589	0.0263	95.3564	0	0	0
370	S11D	-50.322048	-6.395098	685	39.9	2	92.1	248.4	n	n	y	y	y	y	y	n	n	n	76	2	1488.499988	-1.4858221717	-0.2666683065	0.0197	0.0084	0.0032	0.0025	0	1	0	0.0721	0.9279	0	0.1815	0.8185	0	0	0.2639	0.7319	0.0042	0	0.3759	0.1087	0.043	0.0284	94.0591	0	0	0
371	S11D	-50.321859	-6.394935	682	25.5	1	48.7	107.2	n	n	y	y	y	y	n	n	n	n	74	1	790	-1.5946411434	0.1686408311	0.0158	0.0086	0.0031	0.0025	0	1	0	0.0275	0.9725	0	0.1606	0.8394	0	0	0.2587	0.7342	0.0071	0	0.1968	0.1113	0.0386	0.0285	93.7839	0	0	0
372	S11D	-50.324563	-6.394088	754	56.7	4.2	358.2	716.9	n	y	y	y	y	y	y	n	n	n	109	4	2171.499987	-0.9688482106	-0.2277717113	0.0338	0.0107	0.0024	0.0019	0	1	0	0.0474	0.9526	0	0.2889	0.7111	0	0	0.4155	0.5845	0	0	0.1521	0.0482	0.0136	0.0168	362.7653	0	0	0
373	S11D	-50.341262	-6.396027	659	32.5	2.66	146	482	n	n	y	n	y	y	y	n	n	n	54	1	789.999988	-0.118611696	-0.9442322517	0.0336	0.0242	0.0059	0.0015	0.9752	0.0248	0	0.7508	0.2492	0	0.4006	0.5994	0	0	0.3667	0.6333	0	0	0.2604	0.1039	0.0328	0.0085	33.8127	0	0	0
374	S11D	-50.364247	-6.388711	662	10	1.04	24.5	24.5	n	n	y	n	y	n	n	n	n	n	35	1	789.999995	0.1745688167	-0.5059919459	0.0027	0.0007	0.001	0.0003	0	1	0	0.0325	0.9675	0	0.3439	0.6049	0.0512	0	0.5185	0.4124	0.0691	0	0.1119	0.0298	0.0099	0.0025	21.183	0	0	0
375	S11D	-50.366722	-6.397588	736	50.1	0.7	150.7	167	y	n	y	y	y	y	n	n	y	n	64	2	1136.000001	0.1641033803	-0.7258192872	0.0202	0.0074	0.0015	0.0004	1	0	0	1	0	0	1	0	0	0	0.9393	0.0603	0.0004	0	0.1672	0.0762	0.0185	0.0049	123.231	0	0	0
376	S11D	-50.355263	-6.399745	769	17	2.5	43	27.5	y	y	y	y	y	n	n	n	n	n	36	1	790	0.1163236777	-0.5676115944	0.0062	0.002	0.0029	0.003	1	0	0	1	0	0	0.9119	0.0881	0	0	0.8782	0.1218	0	0	0.2089	0.0575	0.0244	0.0162	13.5261	0	0	0
377	S11D	-50.312366	-6.400847	723	11	3.2	26	23	n	n	y	n	y	n	n	n	n	n	29	1	790	0.1163236777	-0.5676115944	0.0031	0.0008	0.0001	0	1	0	0	1	0	0	1	0	0	0	0.8905	0.1056	0.0039	0	0.1088	0.0294	0.0049	0.0013	308.1823	0	0	0
378	S11D	-50.341224	-6.397357	705	27	3.4	83	104.5	y	n	y	n	y	y	n	n	n	n	55	2	1488.499988	-0.0758393555	-1.0856254459	0.0492	0.0248	0.0059	0.0015	0	1	0	0.0919	0.9081	0	0.2402	0.7598	0	0	0.3584	0.6416	0	0	0.2715	0.1329	0.0331	0.0086	6.0221	0	0	0
379	S11D	-50.341296	-6.397095	691	25	4.5	135	302	y	n	y	n	y	n	y	n	y	n	30	2	1488.499989	-0.1162618683	-0.8453647468	0.0745	0.0257	0.006	0.0015	0.037	0.963	0	0.1741	0.8259	0	0.2418	0.7582	0	0	0.3618	0.6382	0	0	0.3827	0.1372	0.0336	0.0086	0	0	0	0
380	S11D	-50.354414	-6.413176	838	12	4.1	25	30	y	n	y	n	y	n	n	n	n	n	44	2	880.499988	0.2135869063	-0.7628401878	0.0093	0.0025	0.0009	0.0004	0.5502	0.4498	0	0.5261	0.4739	0	0.51	0.4852	0.0048	0	0.5154	0.4383	0.0464	0	0.2151	0.0584	0.0197	0.0075	153.0327	0	0	0
381	S11D	-50.316768	-6.422074	627	12.5	1.2	48.9	51	y	y	y	y	y	y	n	n	n	n	50	1	790	0.1712866485	-0.7455942539	0.0053	0.0014	0.0008	0.0002	0.498	0.502	0	0.6095	0.339	0.0515	0.3716	0.3549	0.2735	0	0.2687	0.4813	0.2432	0.0068	0.1073	0.0292	0.0148	0.0038	165.7044	0	0	0
382	SL	-49.649413	-5.966198	345	83.1	2.6	286.2	657.8	n	y	y	y	y	y	y	n	n	y	222	5	3266.499984	0.3065937401	-1.2555459331	0.0232	0.0074	0.0014	0.0004	1	0	0	1	0	0	1	0	0	0	0.7988	0.1642	0.037	0	0.2195	0.047	0.0671	0.0358	1610.1511	0	0	0
383	SL	-49.649661	-5.964372	334	29.8	2.7	52.4	59.5	n	n	y	y	y	y	n	n	n	y	114	1	790	0.1712866485	-0.7455942539	0.0066	0.0018	0.0003	0.0001	1	0	0	1	0	0	1	0	0	0	0.9893	0.0107	0	0	0.3066	0.2843	0.0778	0.0299	1441.6711	0	0	0
384	SL	-49.649726	-5.96373	330	25.3	1.8	93.3	187.5	n	n	y	y	y	y	n	n	n	n	230	6	3555.49998	0.3159670422	-1.1509342188	0.0097	0.0028	0.0005	0.0001	1	0	0	1	0	0	1	0	0	0	1	0	0	0	0.7693	0.385	0.0672	0.0297	1369.5699	0	0	0
385	SL	-49.649699	-5.963675	320	15.5	1.8	26.3	44.7	n	n	y	y	y	y	n	n	n	n	109	3	2278.5	0.3219878084	-1.193325462	0.0031	0.0008	0.0001	0	1	0	0	1	0	0	1	0	0	0	1	0	0	0	0.8752	0.4419	0.0642	0.0301	1360.0008	0	0	0
386	SL	-49.649654	-5.963422	317	11.6	2	31.5	60.3	n	n	y	y	y	y	n	n	n	n	75	4	2633.499991	0.3688396485	-1.3898722402	0.0036	0.001	0.0002	0	1	0	0	1	0	0	1	0	0	0	1	0	0	0	0.9651	0.3789	0.059	0.03	1337.7818	0	0	0
387	SL	-49.649439	-5.966406	352	5.5	0.6	11	12	n	n	y	y	y	n	n	n	n	n	61	1	790	0.1942740567	-0.5105058265	0.0013	0.0003	0.0001	0	1	0	0	1	0	0	1	0	0	0	0.7747	0.179	0.0464	0	0.2332	0.0609	0.0551	0.0379	1661.2915	0	0	0
388	SL	-49.649689	-5.967745	352	20.4	2	67.1	97.1	n	n	y	y	y	n	n	n	n	n	126	1	790	0.3424730914	-1.3010426711	0.0089	0.0025	0.0004	0.0001	1	0	0	1	0	0	0.7947	0.2053	0	0	0.6186	0.2831	0.0983	0	0.4005	0.1124	0.0387	0.0348	1784.5691	0	0	0
389	SL	-49.649698	-5.967818	336	19.1	2.1	68.2	150.1	n	y	y	y	y	y	n	n	y	y	56	1	789.999992	0.2894155091	-0.9964202965	0.0075	0.0021	0.0004	0.0001	1	0	0	0.9788	0.0212	0	0.7308	0.2584	0.0108	0	0.5848	0.3089	0.1063	0	0.411	0.114	0.039	0.0374	1812.6019	0	0	0
390	SL	-49.64985	-5.96458	325	15.6	2.9	18.3	23.8	n	n	y	y	y	n	n	n	n	n	85	2	1432.000016	0.1880279587	-0.5506353923	0.0026	0.0007	0.0001	0	1	0	0	1	0	0	1	0	0	0	0.9839	0.0161	0	0	0.3231	0.2629	0.0787	0.03	1447.2478	0	0	0
391	SL	-49.649989	-5.963278	330	11.5	3.3	28.5	26	n	n	n	y	y	y	n	n	n	n	74	1	790	0.3424730914	-1.3010426711	0.0035	0.001	0.0002	0	1	0	0	1	0	0	1	0	0	0	1	0	0	0	0.5305	0.3478	0.0588	0.0237	1305.9516	0	0	0
392	SL	-49.650053	-5.962917	321	8.1	1.1	11.1	18.7	n	n	y	y	y	n	n	n	n	n	77	1	789.999992	0.2894155091	-0.9964202965	0.0012	0.0003	0.0001	0	1	0	0	1	0	0	1	0	0	0	1	0	0	0	0.3344	0.3272	0.0595	0.0201	1271.5922	0	0	0
393	SL	-49.6501	-5.962302	335	8.5	0.7	13.4	11.5	n	n	y	y	y	y	n	n	n	n	67	2	1580	0.3410209197	-1.2843034413	0.0017	0.0005	0.0001	0	1	0	0	1	0	0	1	0	0	0	1	0	0	0	0.1109	0.1187	0.0594	0.0201	1206.9845	0	0	0
394	SL	-49.647632	-5.970327	456	45.5	7.9	200.5	460	n	n	y	y	y	y	n	n	n	y	148	4	2920.5	0.3146861184	-1.1563087262	0.0182	0.0056	0.001	0.0003	0	0.2386	0.7614	0	0.4961	0.5039	0.1551	0.5633	0.2816	0	0.3951	0.5105	0.0944	0	0.0821	0.0252	0.0416	0.0448	2115.0683	0	0	0
395	SL	-49.646554	-5.971464	486	9	1.4	17.5	13	n	n	y	y	y	n	n	n	n	n	64	2	1283.999988	0.2340786096	-0.7546507039	0.002	0.0005	0.0001	0	0	0.2522	0.7478	0	0.6761	0.3239	0.044	0.7843	0.1717	0	0.3721	0.516	0.1119	0	0.909	0.1803	0.0747	0.0428	2282.4356	0	0	0
396	SL	-49.646519	-5.971219	479	14.5	1.3	33	34	n	n	y	y	y	n	n	n	n	n	74	3	1821.33332	0.2694842143	-0.909565298	0.004	0.0011	0.0002	0	0	0.3769	0.6231	0	0.6776	0.3224	0.0632	0.8089	0.1279	0	0.37	0.5149	0.1151	0	0.6362	0.1739	0.0736	0.0425	2300.0723	0	0	0
397	SL	-49.64631	-5.97177	495	8	0.8	10	12.5	n	n	y	y	y	n	n	n	n	n	50	1	789.999992	0.2894155091	-0.9964202965	0.0012	0.0003	0.0001	0	0	0.6019	0.3981	0	0.6925	0.3075	0.0643	0.8102	0.1255	0	0.3811	0.5041	0.1147	0	0.4596	0.1813	0.0748	0.0429	2324.0673	0	0	0
398	SL	-49.644962	-5.972409	500	17	1.6	54.5	67	n	n	y	y	y	y	n	n	n	y	87	3	1941.99998	0.4054429117	-1.5521359375	0.0057	0.0016	0.0003	0.0001	0	1	0	0	1	0	0.1363	0.779	0.0847	0	0.3823	0.5258	0.0919	0	0.3112	0.1432	0.1171	0.0424	2424.4457	0	0	0
399	SL	-49.644826	-5.972599	488	11.5	1.9	27.5	34	n	n	y	y	n	y	n	n	n	n	54	3	1729.833309	0.2343098	-0.7557980232	0.003	0.0008	0.0001	0	0	1	0	0	1	0	0.1608	0.7545	0.0848	0	0.3933	0.5231	0.0837	0	0.3309	0.1776	0.1138	0.0427	2456.4251	0	0	0
400	SL	-49.644745	-5.972635	449	25	1.2	107	231	n	n	y	y	y	y	y	n	n	n	61	2	1488	0.3237928932	-1.2093697264	0.0101	0.0029	0.0005	0.0001	0	1	0	0	1	0	0.1897	0.7308	0.0795	0	0.4062	0.5113	0.0825	0	0.2835	0.1907	0.1051	0.0419	2461.824	0	0	0
401	SL	-49.643986	-5.97285	493	14	1.4	58.5	103.5	n	n	y	y	y	n	n	n	n	n	67	2	1579.999988	0.3615801232	-1.3717312085	0.0061	0.0017	0.0003	0.0001	0	1	0	0	0.9634	0.0366	0.2017	0.6936	0.1046	0	0.3608	0.5742	0.065	0	0.9386	0.4023	0.0782	0.0412	2526.4221	0	0	0
402	SL	-49.643616	-5.972542	494	33	2.7	246	505	n	n	y	y	y	y	n	n	n	y	127	2	1579.999988	0.3615801232	-1.3717312085	0.021	0.0064	0.0012	0.0003	0	0.9568	0.0432	0	0.8531	0.1469	0.1819	0.7007	0.1174	0	0.3282	0.5981	0.0736	0	1.2725	0.3082	0.0746	0.0353	2516.5376	0	0	0
403	SL	-49.643562	-5.972469	494	32	0.8	125.5	221.5	n	n	y	y	y	y	y	n	n	y	141	7	3880.499973	0.3074464344	-1.2232618396	0.0119	0.0034	0.0006	0.0002	0	0.8321	0.1679	0	0.8128	0.1872	0.1496	0.7281	0.1224	0	0.3118	0.6109	0.0773	0	1.3247	0.3273	0.0765	0.0382	2502.793	0	0	0
404	SL	-49.643382	-5.972351	496	25.5	3.2	74	80	n	n	y	y	y	y	y	n	n	y	109	10	4926.16663	0.3451338332	-1.2733649758	0.0072	0.0021	0.0004	0.0001	0	0.5649	0.4351	0	0.724	0.276	0.1183	0.7591	0.1226	0	0.2855	0.6295	0.085	0	0.8718	0.3313	0.0769	0.0346	2495.3022	0	0	0
405	SL	-49.644546	-5.968872	387	7	1.1	10	15	n	n	y	y	y	n	n	n	n	n	70	1	789.999992	0.17992694	-0.5156838191	0.0012	0.0003	0.0001	0	0.7323	0.2677	0	0.6201	0.3799	0	0.3682	0.6318	0	0	0.2764	0.6531	0.0704	0	0.1148	0.0302	0.01	0.0466	2084.4764	0	0	0
406	SL	-49.643723	-5.969476	405	6.5	1.9	10	11	n	n	y	y	y	y	n	n	n	n	94	2	957	0.2087322245	-0.644583168	0.0012	0.0003	0.0001	0	0.3098	0.6902	0	0.4005	0.5995	0	0.2319	0.7676	0.0005	0	0.1742	0.762	0.0638	0	0.1149	0.0302	0.01	0.0466	2194.5974	0	0	0
407	SL	-49.637971	-5.975765	610	39.9	6.5	86.3	198.3	n	n	y	y	y	y	y	n	n	n	124	7	4056.499981	0.3499936517	-1.4195618179	0.0097	0.0028	0.0005	0.0001	0	1	0	0	1	0	0.0386	0.9534	0.008	0	0.3165	0.6392	0.0443	0	0.0951	0.0547	0.0096	0.0062	1884.2062	0	0	0
408	SL	-49.637376	-5.975511	618	7.2	0.9	16.8	18.9	n	n	y	y	y	y	n	n	n	n	49	1	789.999988	0.2415149158	-0.7875482612	0.002	0.0005	0.0001	0	0	1	0	0	1	0	0.0342	0.9532	0.0126	0	0.3357	0.6175	0.0467	0	0.1123	0.0597	0.0099	0.0063	1850.307	0	0	0
409	SL	-49.631814	-5.97802	614	23.1	3.6	65.1	113.7	n	n	y	y	y	y	n	n	y	y	92	1	790	0.1712866485	-0.7455942539	0.0078	0.0022	0.0004	0.0001	0	0.2458	0.7542	0.0011	0.5222	0.4766	0.2067	0.5933	0.1999	0	0.3053	0.6425	0.0522	0	0.3834	0.1647	0.0383	0.0148	1168.4646	0	0	0
410	SL	-49.632429	-5.977814	657	10	0.5	44.1	66.6	n	n	y	y	y	y	n	n	n	n	108	4	2681.999992	0.3593696723	-1.3482596481	0.0033	0.0009	0.0002	0	0.1017	0.679	0.2192	0.2673	0.3913	0.3414	0.3459	0.4511	0.203	0	0.2841	0.6635	0.0524	0	0.4278	0.2038	0.0393	0.015	1242.9709	0	0	0
411	SL	-49.631908	-5.976727	652	15.8	1.6	34.1	69.5	n	n	y	y	y	n	n	n	n	n	84	1	789.999988	0.2415149158	-0.7875482612	0.0036	0.001	0.0002	0	0.0891	0.9109	0	0.273	0.727	0	0.3252	0.5751	0.0997	0	0.3059	0.6421	0.052	0	0.3095	0.1714	0.039	0.015	1229.3374	0	0	0
412	SL	-49.6355	-5.98152	660	38.3	3.8	263.1	973.1	n	n	y	y	y	y	y	y	y	n	138	4	2920.499984	0.3872253728	-1.4770338858	0.0301	0.0092	0.0017	0.0004	0	0.7064	0.2936	0.0961	0.7575	0.1464	0.3702	0.5851	0.0447	0	0.4489	0.5014	0.0498	0	0.4113	0.101	0.0185	0.0073	1533.9794	0	0	0
413	SL	-49.635753	-5.981548	657	20.5	1.8	52	105.5	n	n	y	y	n	y	n	n	n	n	66	3	2130.499987	0.2824366881	-1.0292363037	0.006	0.0017	0.0003	0.0001	0.1685	0.8315	0	0.3174	0.5786	0.1041	0.4694	0.5021	0.0284	0	0.4375	0.5159	0.0466	0	0.31	0.1144	0.0195	0.0062	1577.0457	0	0	0
414	SL	-49.635201	-5.982089	684	28.3	1.2	94.8	293.8	n	n	y	y	y	y	y	y	n	n	87	2	1488.499992	0.2444976091	-0.8147994755	0.0109	0.0031	0.0005	0.0001	0	0.5912	0.4088	0	0.8374	0.1626	0.3317	0.6132	0.0551	0	0.4522	0.5029	0.0448	0	0.2962	0.1396	0.0193	0.0087	1529.7337	0	0	0
415	SL	-49.63098	-5.982911	529	8.5	1.2	15.5	40.5	n	n	y	y	y	y	n	n	n	n	70	1	789.999988	0.1947992333	-0.5822876233	0.0022	0.0006	0.0001	0	0.9481	0.0519	0	0.7475	0.2525	0	0.4133	0.5867	0	0	0.2985	0.6582	0.0433	0	0.2231	0.0595	0.0099	0.0113	1066.9038	0	0	0
416	SL	-49.630661	-5.98045	528	27	5	226.2	665	n	y	y	y	y	y	y	n	n	n	78	2	1488.499984	0.2985211665	-1.0411681259	0.0206	0.0062	0.0011	0.0003	0	1	0	0.0095	0.9905	0	0.2442	0.6756	0.0801	0	0.2998	0.6383	0.0619	0	0.0872	0.0261	0.0047	0.022	988.1178	0	0	0
417	SL	-49.627794	-5.981845	500	11.3	1.6	56.4	71.2	n	n	y	y	y	y	n	n	n	n	109	4	2278.166672	0.2608160403	-0.8704141122	0.0062	0.0017	0.0003	0.0001	1	0	0	1	0	0	0.9295	0.0705	0	0	0.4827	0.4944	0.023	0	0.411	0.114	0.0292	0.0137	707.5659	0	0	0
418	SL	-49.627604	-5.981971	503	10	1.1	43.8	69.4	n	n	y	y	y	y	n	n	n	n	80	3	1727.666688	0.3113947693	-1.1422067905	0.0048	0.0013	0.0002	0.0001	1	0	0	1	0	0	0.9153	0.0847	0	0	0.4873	0.484	0.0287	0	0.5255	0.1154	0.0294	0.0137	693.7028	0	0	0
419	SL	-49.627469	-5.981952	500	12.7	2.4	34.6	52.3	n	n	y	y	y	y	n	n	n	n	77	1	790	0.3424730914	-1.3010426711	0.0029	0.0008	0.0001	0	1	0	0	1	0	0	0.9103	0.0897	0	0	0.4966	0.4683	0.0351	0	0.6503	0.1173	0.0296	0.0138	669.3765	0	0	0
420	SL	-49.627179	-5.981988	500	8.7	0.9	23.4	22.8	n	n	y	y	y	y	n	n	n	n	78	4	2920.500004	0.316288361	-1.1607897268	0.0028	0.0007	0.0001	0	1	0	0	1	0	0	0.9146	0.0854	0	0	0.5082	0.4515	0.0403	0	0.4387	0.118	0.0296	0.0138	641.6229	0	0	0
421	SL	-49.627125	-5.982069	490	5.2	0.4	12.6	8.9	n	n	y	y	y	y	n	n	n	n	63	2	1488.5	0.2478201098	-0.8280653635	0.0016	0.0004	0.0001	0	1	0	0	1	0	0	0.8649	0.1351	0	0	0.5237	0.4074	0.0689	0	0.1136	0.0601	0.0348	0.0126	529.6775	0	0	0
422	SL	-49.625925	-5.981406	484	8	1.2	30.1	48	n	y	y	y	y	n	n	n	n	n	68	2	1580	0.3533224447	-1.3453106269	0.0039	0.0011	0.0002	0	1	0	0	0.971	0.029	0	0.7241	0.2759	0	0	0.4968	0.3797	0.1234	0	0.1076	0.0584	0.0344	0.0163	485.5066	0	0	0
423	SL	-49.625539	-5.976756	593	23.8	1.2	79.2	152.4	n	n	y	y	y	y	y	n	n	n	90	2	1151.99998	0.286872569	-0.984805206	0.0074	0.0021	0.0004	0.0001	0.2046	0.2358	0.5596	0.2944	0.1923	0.5133	0.3451	0.2991	0.3558	0	0.3552	0.3904	0.2544	0	0.0958	0.0274	0.024	0.021	607.5896	0	0	0
424	SL	-49.624502	-5.976365	643	37.5	12	208.5	520	n	n	y	y	y	y	y	n	n	y	113	5	3282.49998	0.3612699164	-1.4973110876	0.0189	0.0056	0.001	0.0003	0.8472	0.1095	0.0432	0.5654	0.2701	0.1645	0.2775	0.2578	0.4646	0	0.3046	0.4217	0.2737	0	0.3489	0.1043	0.0235	0.0269	559.652	0	0	0
425	SL	-49.624707	-5.980851	473	14.4	2.4	26.4	18.3	n	n	y	y	y	y	n	n	n	n	73	5	3282.49998	0.2839747709	-1.1206742575	0.0035	0.0009	0.0002	0	0.72	0.28	0	0.6337	0.3663	0	0.5722	0.3886	0.0391	0	0.4491	0.3822	0.1688	0	0.1073	0.0292	0.0147	0.0288	354.6103	0	0	0
426	SL	-49.622696	-5.979526	479	25.2	2.5	100.2	223.1	n	n	y	y	y	y	y	n	n	y	156	2	1579.999988	0.3615801232	-1.3717312085	0.0099	0.0028	0.0005	0.0001	0	0.7359	0.2641	0.011	0.6618	0.3272	0.2634	0.4004	0.3362	0	0.4371	0.3128	0.2501	0	0.1913	0.1371	0.0383	0.0371	165.1614	0	0	0
427	SL	-49.6221	-5.979506	483	23.5	2.3	43.6	71.9	n	n	y	y	y	y	y	n	n	n	93	4	2583.99998	0.3887124901	-1.4751577205	0.0056	0.0016	0.0003	0.0001	0	0.657	0.343	0	0.6599	0.3401	0.2708	0.393	0.3362	0	0.4384	0.319	0.2426	0	0.6154	0.2277	0.0389	0.0361	141.9665	0	0	0
428	SL	-49.62173	-5.979379	480	16	1.4	42	24.5	n	n	y	y	y	n	y	n	y	n	60	2	1579.999992	0.3985836505	-1.5317999138	0.0045	0.0012	0.0002	0.0001	0	0.8118	0.1882	0	0.7089	0.2911	0.3014	0.3741	0.3245	0	0.4318	0.333	0.2351	0	0.6367	0.203	0.0491	0.0325	121.9214	0	0	0
429	SL	-49.621442	-5.979152	478	9.9	1.6	40.8	51.3	n	y	y	y	y	n	n	n	n	n	78	2	1031.33332	0.2813358814	-0.9614148761	0.0046	0.0013	0.0002	0.0001	0	0.951	0.049	0	0.7592	0.2408	0.3172	0.3554	0.3274	0	0.4202	0.3511	0.2286	0	0.4213	0.1443	0.0539	0.0287	112.3847	0	0	0
430	SL	-49.619945	-5.981418	489	19.1	0.3	74.9	122.5	n	n	y	y	y	n	y	n	n	n	107	3	1825.500016	0.1856082196	-0.5391225401	0.0075	0.0021	0.0004	0.0001	1	0	0	1	0	0	0.7628	0.2372	0	0	0.4083	0.5066	0.0851	0	0.4958	0.1677	0.0338	0.026	180.1084	0	0	0
431	SL	-49.620064	-5.98102	485	20.5	1.4	72.5	42.5	n	n	y	y	y	n	n	n	n	n	82	2	1250.000016	0.1873429252	-0.5469739171	0.0071	0.002	0.0003	0.0001	1	0	0	0.988	0.012	0	0.7557	0.2443	0	0	0.4125	0.4688	0.1187	0	0.391	0.1387	0.0481	0.0235	120.3486	0	0	0
432	SL	-49.620616	-5.984051	516	34.6	1.6	116	157.7	n	n	y	y	y	y	n	n	n	y	164	4	2633.5	0.3053370272	-1.2807882938	0.0104	0.0031	0.0005	0.0001	1	0	0	0.845	0.155	0	0.5004	0.4996	0	0	0.3758	0.6233	0.0009	0	0.1806	0.0531	0.052	0.0209	397.6764	0	0	0
433	SL	-49.620689	-5.984033	516	11.3	0.9	25.5	48.3	n	n	y	y	y	n	n	n	n	n	53	1	789.999992	0.2108402027	-0.6587578558	0.003	0.0008	0.0001	0	1	0	0	0.8837	0.1163	0	0.5212	0.4788	0	0	0.3839	0.6151	0.001	0	0.2192	0.059	0.0494	0.0213	387.3391	0	0	0
434	SL	-49.62442	-5.972819	647	30.1	2	33	56.2	n	n	y	y	y	n	n	n	n	n	111	3	2130.49998	0.2428473614	-0.7953337273	0.0033	0.0009	0.0002	0	1	0	0	0.9846	0.0154	0	0.7784	0.2216	0	0	0.7042	0.1927	0.1031	0	0.1019	0.0568	0.0097	0.0137	761.7551	0	0	0
435	SL	-49.633077	-5.971584	611	26.1	2	209.1	408.7	n	n	y	y	y	y	y	n	y	y	114	1	789.999992	0.2894155091	-0.9964202965	0.0176	0.0054	0.001	0.0003	0.9599	0.0401	0	0.7801	0.2199	0	0.6473	0.3527	0	0	0.7215	0.2785	0	0	0.0838	0.0255	0.0046	0.0049	1600.1976	0	0	0
436	SL	-49.632187	-5.966056	558	127.2	10	734.9	1081.2	n	n	y	y	y	y	n	n	n	y	253	12	5495.333318	0.3133357811	-1.2081907344	0.0457	0.0158	0.0032	0.0009	0.9884	0.0116	0	0.8362	0.1638	0	0.6344	0.3656	0	0	0.5583	0.4417	0	0	0.1845	0.0425	0.0086	0.0023	1867.9561	0	0	0
437	SL	-49.632252	-5.965441	554	88.8	6.5	240.5	433	n	n	y	y	y	y	n	n	y	n	106	2	1431.999992	0.3085532767	-1.0908593994	0.0202	0.0061	0.0011	0.0003	0.6381	0.3619	0	0.5757	0.4243	0	0.5046	0.4954	0	0	0.5147	0.4853	0	0	0.1719	0.0517	0.0094	0.0024	1898.021	0	0	0
438	SL	-49.642238	-5.967021	448	15.5	3.2	90	91	n	n	y	y	y	n	n	n	n	n	130	2	1579.999992	0.3985836505	-1.5317999138	0.0086	0.0025	0.0004	0.0001	0	1	0	0	1	0	0	1	0	0	0.3038	0.674	0.0222	0	0.2881	0.0824	0.0144	0.0062	2026.7086	0	0	0
439	SL	-49.642501	-5.966787	434	8	1	48	77	n	n	y	y	y	y	n	n	n	n	107	4	2640.499972	0.3526546226	-1.3192456648	0.0052	0.0014	0.0002	0.0001	0	1	0	0	1	0	0.0034	0.9966	0	0	0.3294	0.6483	0.0223	0	0.3216	0.0875	0.0147	0.0063	1997.3517	0	0	0
440	SL	-49.638334	-5.964461	458	60	4	317.2	576.5	n	n	y	y	y	y	y	n	n	y	122	1	790	0.1712866485	-0.7455942539	0.0248	0.0078	0.0014	0.0004	0	0.4754	0.5246	0	0.5744	0.4256	0.0056	0.8752	0.1192	0	0.245	0.7236	0.0315	0	0.3125	0.098	0.0228	0.0096	2014.5759	0	0	0
441	SL	-49.637409	-5.958617	330	50.1	3.2	137.4	54.4	n	n	y	y	y	y	n	n	n	n	141	5	3282.499975	0.2988859343	-1.0874509935	0.0135	0.0039	0.0007	0.0002	0.3166	0.6834	0	0.4018	0.5982	0	0.5031	0.4969	0	0	0.5333	0.4217	0.0451	0	0.1876	0.3259	0.0573	0.0185	1565.7122	0	0	0
442	SL	-49.636379	-5.958406	369	29	3.8	119	202	n	n	y	y	y	n	n	n	n	n	75	2	1431.999992	0.2840665892	-0.9753271897	0.0113	0.0032	0.0006	0.0001	0.3281	0.6719	0	0.4059	0.5941	0	0.4429	0.5334	0.0237	0	0.4936	0.4341	0.0723	0	0.7539	0.5169	0.0573	0.0173	1591.9622	0	0	0
443	SL	-49.636333	-5.958677	366	8.9	1.2	33.3	56.6	n	n	y	y	y	y	n	n	n	n	75	1	790	0.3424730914	-1.3010426711	0.0038	0.0011	0.0002	0	0	1	0	0.1666	0.8334	0	0.3342	0.6271	0.0388	0	0.4373	0.4825	0.0802	0	1.5882	0.5792	0.0588	0.0175	1636.5408	0	0	0
444	SL	-49.63589	-5.958902	381	36	2.1	169	235	n	n	y	y	y	y	n	n	y	n	100	5	3282.49998	0.3551810839	-1.4766731256	0.0158	0.0046	0.0008	0.0002	0	1	0	0.0359	0.9641	0	0.2506	0.6894	0.06	0	0.3894	0.5225	0.0881	0	1.6417	0.6151	0.0569	0.0209	1671.0096	0	0	0
445	SL	-49.635691	-5.959146	370	44	0.4	183	347	n	n	y	y	y	y	y	n	n	n	125	5	3282.499972	0.3867929001	-1.4672476431	0.0163	0.0048	0.0009	0.0002	0	1	0	0	0.9921	0.0079	0.187	0.7312	0.0817	0	0.3505	0.5547	0.0948	0	1.3299	0.4736	0.0565	0.022	1704.0324	0	0	0
446	SL	-49.635736	-5.959119	380	12.5	0.5	60	159	n	n	y	y	y	y	n	n	n	n	56	2	1031.33332	0.2813358814	-0.9614148761	0.0062	0.0017	0.0003	0.0001	0	1	0	0	0.9952	0.0048	0.1505	0.768	0.0815	0	0.3272	0.5756	0.0972	0	1.2435	0.4581	0.0586	0.0224	1724.099	0	0	0
447	SL	-49.632709	-5.952238	298	49	3.8	211	228	n	n	y	y	y	y	n	n	n	n	88	9	4520.499984	0.3394808683	-1.2518423759	0.0166	0.0052	0.001	0.0003	1	0	0	1	0	0	0.982	0.018	0	0	0.7435	0.1971	0.0594	0	0.396	0.1477	0.0274	0.0072	1443.9485	0	0	0
448	SL	-49.632664	-5.952112	286	6.5	1.4	19.5	23.5	n	n	y	y	y	y	n	n	n	n	63	2	957	0.1836090587	-0.5310650262	0.0022	0.0006	0.0001	0	1	0	0	1	0	0	0.9869	0.0131	0	0	0.7559	0.1876	0.0564	0	0.5656	0.1799	0.0298	0.0076	1443.2947	0	0	0
449	SL	-49.632483	-5.952401	288	21.5	3.3	94	88.5	n	n	y	y	y	y	y	n	n	n	132	6	3427.499992	0.3173102026	-1.1648905436	0.0092	0.0026	0.0005	0.0001	1	0	0	1	0	0	0.9409	0.0591	0	0	0.7024	0.2213	0.0764	0	0.4856	0.1936	0.0289	0.0074	1479.7428	0	0	0
450	SL	-49.632719	-5.952076	283	9.5	2.2	20.5	22	n	n	y	y	y	n	y	n	n	n	56	4	2177.499984	0.2607020144	-0.8699767823	0.003	0.0008	0.0001	0	1	0	0	1	0	0	0.7615	0.2385	0	0	0.5657	0.2977	0.1366	0	0.109	0.0882	0.0296	0.0075	1591.7156	0	0	0
451	SL	-49.643481	-5.972234	493	24.5	4	73.6	101.5	n	n	y	y	y	y	n	n	n	y	88	7	4097.49998	0.3631159426	-1.4766035643	0.0075	0.0021	0.0004	0.0001	0	0.5873	0.4127	0	0.751	0.249	0.1125	0.7627	0.1248	0	0.2851	0.6327	0.0822	0	0.8126	0.3401	0.0777	0.0373	2483.2008	0	0	0
452	SL	-49.62452	-5.976166	651	9	1.6	28	34.5	n	n	y	y	y	n	n	n	n	n	83	1	789.999988	0.2415149158	-0.7875482612	0.0031	0.0008	0.0001	0	0.9711	0.0259	0.003	0.6549	0.2252	0.1199	0.2999	0.2753	0.4247	0	0.3094	0.4098	0.2808	0	0.4426	0.1186	0.0248	0.0264	579.2641	0	0	0
453	SL	-49.622444	-5.979326	609	7.5	3	20.5	38	n	n	n	y	y	y	n	n	n	n	88	1	789.999992	0.2894155091	-0.9964202965	0.0023	0.0006	0.0001	0	0	0.3535	0.6465	0	0.4956	0.5044	0.1927	0.4132	0.3941	0	0.4281	0.3121	0.2598	0	0.4531	0.21	0.0398	0.0378	182.8618	0	0	0
454	SL	-49.674588	-5.928302	336	460	32.26	1836	2662	n	n	y	y	y	y	y	n	n	n	180	5	3257.49998	0.1526059377	-1.4420169922	0.078	0.0309	0.0071	0.002	0.1334	0.8666	0	0.2506	0.7225	0.027	0.3011	0.6553	0.0437	0	0.4387	0.5114	0.0499	0	0.2517	0.1828	0.0799	0.0109	334.1791	1	0	0
455	SL	-49.676181	-5.896299	245	23	3.43	60	102	n	n	y	y	y	y	n	n	n	n	99	2	1580	0.3296281489	-1.2624156565	0.0058	0.0017	0.0003	0.0001	1	0	0	0.9105	0.0895	0	0.7457	0.2495	0.0048	0	0.4897	0.4226	0.0877	0	0.2895	0.0826	0.024	0.0099	1631.6442	0	0	0
456	SL	-49.674947	-5.929008	351	13	6.33	40.5	78.5	n	n	y	y	y	y	n	n	n	n	52	1	790	0.3424730914	-1.3010426711	0.0043	0.0012	0.0002	0.0001	0.2856	0.7144	0	0.351	0.649	0	0.3101	0.669	0.0209	0	0.4668	0.5042	0.029	0	0.2156	0.1754	0.1034	0.0125	338.73	1	0	0
457	SL	-49.67629	-5.896245	225	23	1.99	38	40	n	n	y	y	n	y	y	n	n	n	65	1	790	0.1821867468	-0.526357912	0.0054	0.0015	0.0003	0.0001	1	0	0	0.8563	0.1437	0	0.7392	0.2504	0.0104	0	0.4968	0.4066	0.0966	0	0.3062	0.0852	0.0243	0.01	1622.3887	0	0	0
458	SL	-49.673697	-5.930488	271	39.5	8.47	115	150.5	n	n	n	y	y	y	n	n	n	n	124	2	1579.999988	0.0659863007	-1.5500042902	0.011	0.0032	0.0006	0.0001	0.228	0.772	0	0.3522	0.6478	0	0.5388	0.4612	0	0	0.6661	0.3201	0.0139	0	0.4748	0.1366	0.0622	0.0123	118.7201	1	0	0
459	SL	-49.676386	-5.893939	228	24	1.42	70	91	n	n	y	n	y	y	y	n	n	n	112	4	2920.499988	0.2873740908	-1.2035796775	0.0068	0.0019	0.0003	0.0001	1	0	0	1	0	0	1	0	0	0	0.7509	0.2397	0.0094	0	0.2932	0.111	0.0337	0.0099	1435.4782	0	0	0
460	SL	-49.676243	-5.893097	224	15	1.79	77.5	100	n	n	y	y	y	y	y	n	n	n	105	3	2278.5	0.3165209168	-1.1960750174	0.0075	0.0021	0.0004	0.0001	1	0	0	1	0	0	1	0	0	0	0.8377	0.1623	0	0	0.2044	0.0853	0.0292	0.01	1393.5458	0	0	0
461	SL	-49.676466	-5.894174	232	32	2.72	254.5	280	n	n	y	n	y	y	y	n	n	n	149	3	1925.999992	0.315243087	-1.1887102071	0.0212	0.0065	0.0012	0.0003	1	0	0	1	0	0	0.9936	0.0064	0	0	0.705	0.268	0.027	0	0.3331	0.0762	0.0417	0.0097	1454.7864	0	0	0
462	SL	-49.67624	-5.894228	226	21	1.38	149	283	n	n	n	y	y	y	y	n	n	n	125	2	1579.999988	0.3313558409	-1.2409196128	0.0133	0.004	0.0007	0.0002	1	0	0	1	0	0	1	0	0	0	0.7062	0.2728	0.021	0	0.3505	0.0783	0.0422	0.0098	1469.1055	0	0	0
463	SL	-49.583366	-5.930355	257	5.5	1.02	11	8	n	n	y	y	y	n	n	n	n	n	36	1	790	0.3424730914	-1.3010426711	0.0013	0.0003	0.0001	0	0.2354	0.7646	0	0.3617	0.6383	0	0.5327	0.4673	0	0	0.6635	0.3226	0.014	0	0.5844	0.1525	0.0501	0.0126	120.6062	1	0	0
464	SL	-49.663094	-5.926465	250	25.5	1.29	111	89	n	n	y	y	y	y	n	n	n	n	55	2	1580	0.3296281489	-1.2624156565	0.0102	0.003	0.0005	0.0001	1	0	0	1	0	0	1	0	0	0	1	0	0	0	0.0902	0.0266	0.0047	0.0012	249.1529	0	0	0
465	SL	-49.635431	-5.973055	636	12	1	32	34	n	n	y	y	y	y	n	n	n	n	103	6	3603.499979	0.3598975897	-1.3675335089	0.0035	0.0009	0.0002	0	0.955	0.045	0	0.7641	0.2359	0	0.534	0.466	0	0	0.4801	0.4713	0.0486	0	0.2195	0.059	0.0099	0.0088	1743.4857	0	0	0
466	SL	-49.635431	-5.973154	629	9	2.18	16.5	18	n	n	y	y	y	n	n	n	n	n	69	3	2278.499992	0.3265053423	-1.2162256106	0.0018	0.0005	0.0001	0	0.8524	0.1476	0	0.6897	0.3103	0	0.4975	0.5025	0	0	0.4714	0.4799	0.0487	0	0.2257	0.0599	0.0099	0.0113	1736.4608	0	0	0
467	SL	-49.673526	-5.930479	264	9.5	2.79	29.5	27	n	n	y	y	y	y	y	n	n	n	66	2	1488.499988	-0.0572080363	-0.9878438157	0.0033	0.0009	0.0001	0	0.3657	0.6343	0	0.4304	0.5696	0	0.5395	0.4605	0	0	0.6614	0.3243	0.0144	0	0.5543	0.1484	0.0792	0.0126	118.7827	1	0	0
468	SL	-49.63662	-5.963309	466	68.5	1.64	138.5	154	n	n	y	y	y	y	y	n	y	n	134	4	2615.499984	0.3746123448	-1.4388568753	0.0124	0.0037	0.0007	0.0002	0	1	0	0	1	0	0	0.9555	0.0445	0	0.1779	0.7902	0.0319	0	0.0875	0.0261	0.0235	0.0183	2021.5048	0	0	0
469	SL	-49.60247	-5.969382	286	34	1.36	171.5	199	y	y	n	y	y	y	n	n	n	n	106	4	2499.999992	0.3349822866	-1.2524696414	0.0163	0.0048	0.0009	0.0002	0.3133	0.6867	0	0.4472	0.5528	0	0.5026	0.4918	0.0055	0	0.3477	0.388	0.2351	0.0291	0.09	0.0265	0.0047	0.0012	87.3912	0	0	0
470	SL	-49.673631	-5.928137	299	18.5	3.62	50	38	n	n	y	n	y	n	n	n	n	n	54	3	2278.499988	0.0915972759	-1.4656695291	0.0055	0.0015	0.0003	0.0001	0	1	0	0.0084	0.975	0.0166	0.3472	0.5967	0.0562	0	0.453	0.4867	0.0603	0	0.2068	0.1716	0.0732	0.0125	305.3471	1	0	0
471	SL	-49.583914	-5.928086	348	13	5.33	47.5	45.5	n	n	n	n	y	n	n	n	n	n	54	1	789.999992	0.2108402027	-0.6587578558	0.0048	0.0013	0.0002	0.0001	0	1	0	0.0052	0.9733	0.0215	0.3443	0.6011	0.0546	0	0.4228	0.5232	0.054	0	0.4027	0.3099	0.0824	0.0124	338.1606	1	0	0
[truncated: 74 more columns]
